# Supplementary material for: Attentional, emotional, and behavioral response toward spiders, scorpions, crabs, and snakes provides no evidence for generalized fear between spiders and scorpions
Source: Sci Rep. 2023 Nov 28;13:20972. doi: 10.1038/s41598-023-48229-8 (PMC10684562; doi:10.1038/s41598-023-48229-8)
Supplement: Supplementary file 1 — Supplementary Information. [file 41598_2023_48229_MOESM1_ESM.xlsx]

## Sheet: Table S1
	Supplementary table S1. Frequency table for the number of fixations on the distractor animal seperately for each type of distractor animal.
	Value	Animal	Count	Cumulative Count	Percent	Cumulative percent
	0	Crab	21	21	2	2
	0	Scorpion	12	12	1.14286	1.14286
	0	Snake	14	14	1.33333	1.33333
	0	Spider	18	18	1.71429	1.71429
	1	Crab	484	505	46.0952	48.0952
	1	Scorpion	528	540	50.2857	51.4286
	1	Snake	540	554	51.4286	52.7619
	1	Spider	502	520	47.8095	49.5238
	2	Crab	300	805	28.5714	76.6667
	2	Scorpion	295	835	28.0952	79.5238
	2	Snake	290	844	27.619	80.381
	2	Spider	287	807	27.3333	76.8571
	3	Crab	105	910	10	86.6667
	3	Scorpion	89	924	8.47619	88
	3	Snake	90	934	8.57143	88.9524
	3	Spider	101	908	9.61905	86.4762
	4	Crab	34	944	3.2381	89.9048
	4	Scorpion	41	965	3.90476	91.9048
	4	Snake	34	968	3.2381	92.1905
	4	Spider	42	950	4	90.4762
	5	Crab	27	971	2.57143	92.4762
	5	Scorpion	17	982	1.61905	93.5238
	5	Snake	17	985	1.61905	93.8095
	5	Spider	32	982	3.04762	93.5238
	6	Crab	16	987	1.52381	94
	6	Scorpion	16	998	1.52381	95.0476
	6	Snake	14	999	1.33333	95.1429
	6	Spider	13	995	1.2381	94.7619
	7	Crab	17	1004	1.61905	95.619
	7	Scorpion	19	1017	1.80952	96.8571
	7	Snake	16	1015	1.52381	96.6667
	7	Spider	20	1015	1.90476	96.6667
	8	Crab	16	1020	1.52381	97.1429
	8	Scorpion	9	1026	0.857143	97.7143
	8	Snake	10	1025	0.952381	97.619
	8	Spider	14	1029	1.33333	98
	9	Crab	12	1032	1.14286	98.2857
	9	Scorpion	8	1034	0.761905	98.4762
	9	Snake	6	1031	0.571429	98.1905
	9	Spider	12	1041	1.14286	99.1429
	10	Crab	8	1040	0.761905	99.0476
	10	Scorpion	5	1039	0.47619	98.9524
	10	Snake	10	1041	0.952381	99.1429
	10	Spider	5	1046	0.47619	99.619
	11	Crab	2	1042	0.190476	99.2381
	11	Scorpion	4	1043	0.380952	99.3333
	11	Snake	3	1044	0.285714	99.4286
	11	Spider	2	1048	0.190476	99.8095
	12	Crab	6	1048	0.571429	99.8095
	12	Scorpion	3	1046	0.285714	99.619
	12	Snake	3	1047	0.285714	99.7143
	12	Spider	1	1049	0.0952381	99.9048
	13	Crab	2	1050	0.190476	100
	13	Scorpion	3	1049	0.285714	99.9048
	13	Snake	2	1049	0.190476	99.9048
	13	Spider	0	1049	0	99.9048
	14	Crab	0	1050	0	100
	14	Scorpion	0	1049	0	99.9048
	14	Snake	0	1049	0	99.9048
	14	Spider	1	1050	0.0952381	100
	15	Crab	0	1050	0	100
	15	Scorpion	1	1050	0.0952381	100
	15	Snake	1	1050	0.0952381	100
	15	Spider	0	1050	0	100

## Sheet: Table S2
	Supplementary Table S2. Psychophysiological pupil response – results of the model for maximal trial pupil size, A - results for factors, B - detailed results. DF – degrees of freedom, Est – an estimate of the intercept/coefficient/contrast, SE - standart error, t – t-value, p – p-value, p-values < 0.025 are in bold.
	A)
	Response	Explanatory variable	DF	F-value	p-value
	Maximal trial pupil size	Intercept	4089	-	-
		Animal	4089	2.42	0.064
		SPQ score	103	0.19	0.668
		Animal - SPQ-score interaction	4089	5.11	0.002
	B)
	Level / Contrast	Intercept (DF=4089)			SPQ score coefficient (DF=103)
		Est (SE)	t	p	Est (SE)	t	p
	Crab	984.74 (59.48)	-	-	1.40 (4.05)	0.35	0.73
	Scorpion	982.29 (59.48)	-	-	1.34 (4.05)	0.33	0.741
	Snake	994.55 (59.48)	-	-	1.05 (4.05)	0.26	0.796
	Spider	969.78 (59.48)	-	-	3.15 (4.05)	0.78	0.439
	Crab – Scorpion	2.45 (8.77)	0.28	0.78	0.6 (0.60)	0.10	0.92
	Crab – Snake	-9.81 (8.77)	-1.12	0.263	0.35 (0.60)	0.59	0.556
	Crab – Spider	14.97 (8.77)	1.71	0.088	-1.75 (0.60)	-2.93	0.004
	Scorpion – Snake	-12.56 (8.77)	-1.40	0.162	0.29 (0.60)	0.49	0.626
	Scorpion – Spider	12.52 (8.77)	1.43	0.153	-1.81 (0.60)	-3.03	0.003
	Snake – Spider	24.78 (8.77)	2.83	0.005	-2.10 (0.60)	-3.52	<0.001

## Sheet: Table S3
	Supplemetary Table S3. Results of factor analysi for fear (A) and disgust (B) rating of the stimuli. Factor 1-4 – factor loadings for respective factors; Communalities – communalities from Factor 4. All four factors explained 81.69 % and 80.90 % of total variance in FA for fear and disgust respectively. Varimax normalized rotation was used, factor loadings > 0.50 are in green.
A)	Factor analysis for fear ratings						B)	Factor analysis for disgust ratings
		Factor 1	Factor 2	Factor 3	Factor 4	Communalities			Factor 1	Factor 2	Factor 3	Factor 4	Communalities
	Antelope	-0.004851	0.087841	0.042865	0.255037	0.074621		Antelope	0.052112	-0.090602	0.222024	0.052504	0.062976
	Spider 1	0.830385	0.167678	0.251318	0.121933	0.795683		Spider 1	0.847652	0.224733	0.148118	0.234429	0.845914
	Spider 2	0.804946	-0.007066	0.116209	0.274088	0.736617		Spider 2	0.78548	-0.014206	0.252014	0.303681	0.772914
	Spider 3	0.865875	0.010894	0.149421	0.263782	0.841766		Spider 3	0.866204	-0.045006	0.123233	0.283581	0.84794
	Spider 4	0.83613	0.08197	0.248557	0.084516	0.774757		Spider 4	0.874453	0.112021	0.112271	0.209341	0.833645
	Spider 5	0.884639	0.133097	0.189256	0.088246	0.843907		Spider 5	0.859603	0.188731	0.204943	0.179542	0.848773
	Scorpion 1	0.237643	0.219377	0.234362	0.821099	0.83373		Scorpion 1	0.313488	0.2541	0.340474	0.733751	0.817154
	Scorpion 2	0.200123	0.204529	0.222436	0.84473	0.844927		Scorpion 2	0.209156	0.175654	0.272666	0.834484	0.845311
	Scorpion 3	0.251564	0.230298	0.202719	0.843019	0.868097		Scorpion 3	0.340173	0.108657	0.348675	0.761927	0.829631
	Scorpion 4	0.165416	0.158436	0.208327	0.81467	0.759551		Scorpion 4	0.304307	0.170579	0.300199	0.809027	0.866343
	Scorpion 5	0.205533	0.269285	0.172245	0.854981	0.875419		Scorpion 5	0.334597	0.138219	0.202215	0.857962	0.908049
	Snake 1	0.068319	0.931843	0.156983	0.233313	0.952077		Snake 1	0.140554	0.934734	0.11725	0.138817	0.9265
	Snake 2	0.073721	0.921116	0.177199	0.249959	0.947767		Snake 2	0.129628	0.934285	0.175152	0.114347	0.933445
	Snake 3	0.064341	0.927065	0.125713	0.207453	0.92243		Snake 3	0.119635	0.940017	0.076817	0.048345	0.906183
	Snake 4	0.164222	0.901329	0.146383	0.214041	0.906604		Snake 4	0.087052	0.925959	0.094129	0.106671	0.885216
	Snake 5	0.044223	0.925634	0.115886	0.261282	0.940452		Snake 5	0.084924	0.939548	0.140244	0.141453	0.929641
	Crab 1	0.152285	0.024184	0.858707	0.321124	0.864275		Crab 1	0.152492	0.021851	0.878948	0.257984	0.862837
	Crab 2	0.301013	0.255357	0.772527	0.179888	0.784973		Crab 2	0.181427	0.248093	0.827585	0.182377	0.812624
	Crab 3	0.229187	0.150848	0.861177	0.241455	0.875208		Crab 3	0.131557	0.160704	0.850408	0.303808	0.858626
	Crab 4	0.182154	0.119273	0.907968	0.189555	0.907743		Crab 4	0.138529	0.257895	0.829161	0.241191	0.831381
	Crab 5	0.200744	0.218165	0.836409	0.130918	0.804614		Crab 5	0.152758	0.261695	0.792604	0.15927	0.745408
	Sum of squares	4.08133	4.69684	4.12349	4.25356	-		Sum of squares	4.23753	5.45321	4.22325	3.88334	-
	% of explained variance	19.4349	22.3659	19.6357	20.2551	-		% of explained variance	19.2615	24.7873	19.1966	17.6516	-

## Sheet: Table S4
	Supplementary Table S4. Results of modelling (linear models) for factors extracted from factor analyses. The full model consisted of SPQ score, DS-R score, Gender, Age, and Gender-Age interaction as explanatory variables. Non-significant variables were successively reduced, factors kept in the final model are printed bold. To avoid reporting false-positive effects, we implemented Bonferroni corre…
	Response	Explanatory variable	Estimate	Standard error	DF	F-value	p-value
	Factor 1 (Spiders) of FA for fear	Intercept	-1.15	0.146	-	-	-
		SPQ score	0.09	0.01	1	86.56	< 0.001
		DS-R score	-	-	1	7.46	0.007
		Gender	-	-	1	2.97	0.088
		Age	-	-	1	0.18	0.669
		Gender-Age interactin	-	-	1	0.13	0.722
	Factor 2 (Snakes) of FA for fear	Intercept	-0.45	0.315	-	-	-
		SPQ score	-0.05	0.013	1	9.42	0.003
		DS-R score	0.02	0.006	1	13.48	< 0.001
		Gender	-	-	1	0.34	0.561
		Age	-	-	1	0.55	0.462
		Gender-Age interactin	-	-	1	0.3	0.588
	Factor 3 (Crabs) of FA for fear	Intercept	-	-	-	-	-
		SPQ score	-	-	1	2.03	0.157
		DS-R score	-	-	1	4.48	0.037
		Gender	-	-	1	2.4	0.124
		Age	-	-	1	2.01	0.16
		Gender-Age interactin	-	-	1	1.56	0.214
	Factor 4 (Scorpions) of FA for fear	Intercept	-	-	-	-	-
		SPQ score	-	-	1	3.67	0.058
		DS-R score	-	-	1	3.18	0.078
		Gender	-	-	1	1.08	0.302
		Age	-	-	1	4.08	0.046
		Gender-Age interactin	-	-	1	4.32	0.04
	Factor 1 (Spiders) of FA for disgust	Intercept	-1.7	0.23	-	-	-
		SPQ score	0.09	0.004	1	104.95	< 0.001
		DS-R score	0.01	0.009	1	27.15	< 0.001
		Gender	-	-	1	2.06	0.155
		Age	-	-	1	2.98	0.088
		Gender-Age interactin	-	-	1	0.24	0.624
	Factor 2 (Snakes) of FA for disgust	Intercept	-1.14	0.308	-	-	-
		SPQ score	-	-	1	7.08	0.009
		DS-R score	0.02	0.006	1	15.55	< 0.001
		Gender	-	-	1	0.25	0.622
		Age	-	-	1	0.2	0.657
		Gender-Age interactin	-	-	1	0.39	0.536
	Factor 3 (Crabs) of FA for disgust	Intercept	-	-	-	-	-
		SPQ score	-	-	1	3.55	0.062
		DS-R score	-	-	1	0.07	0.791
		Gender	-	-	1	2.76	0.1
		Age	-	-	1	0.39	0.534
		Gender-Age interactin	-	-	1	0.14	0.714
	Factor 4 (Scorpions) of FA for disgust	Intercept	-	-	-	-	-
		SPQ score	-	-	1	2.31	0.132
		DS-R score	-	-	1	6.48	0.012
		Gender	-	-	1	1.14	0.287
		Age	-	-	1	2.36	0.128
		Gender-Age interactin	-	-	1	7.31	0.008

## Sheet: Table S5
	Supplementary Table S5. Basic statistics of the latency in fixating the true target for the first time (attentional response), reaction time (behavioral response) and the mean and maximal pupil size (emotional response) for all participants, participants with high fear of spiders (SPQ > 15), and participants with low fear of spiders (SPQ < 16).
	Response	Valid N	Mean	Median	Standard Deviation	Lower Quartile	Upper Quartile	Quartile Range	Skewness
	Latency in fixating the true target for the first time
	All participants	4200	1038.46	817	685.818	550	1347.5	797.5	2.00264
	Participants with high fear of spiders	2000	1066.8	829.5	725.724	568.5	1369	800.5	2.02183
	Participants with low fear of spiders	2200	1012.71	807	646.499	537	1338	801	1.93635
	Reaction time
	All participants	3947	1275.18	1072.55	690.973	771.63	1595.04	823.411	1.70185
	Participants with high fear of spiders	1886	1327.83	1097.27	742.688	797.675	1660.5	862.827	1.67233
	Participants with low fear of spiders	2061	1227.01	1050.04	636.375	755.699	1550.25	794.555	1.66039
	Mean pupil size
	All participants	4200	880.168	830.915	277.48	671.46	1061.05	389.585	0.635033
	Participants with high fear of spiders	2000	909.342	880.115	251.086	740.325	1048.75	308.425	0.786025
	Participants with low fear of spiders	2200	853.647	784.495	297.042	626.335	1069.09	442.755	0.633762
	Maximal pupil size
	All participants	4200	1004.94	955	316.438	766	1217	451	0.631546
	Participants with high fear of spiders	2000	1035.2	1007	284.827	842.5	1205.5	363	0.684549
	Participants with low fear of spiders	2200	977.425	895	340.391	719.5	1232.5	513	0.677385

## Sheet: Table S6
Supplementary Table S6. The original analysed data.
Participant's ID	SNAQ score	DS-R score	SPQ score	Gender	Age	TRIAL	SLIDE	ANIMAL	TARGET ECCENTRICITY LEVEL	TRIAL_DWELL_TIME	TRIAL_FIXATION_COUNT	REACTION_TIME	TARGET_LABEL	TARGET_DWELL_TIME	TARGET_FIXATION_COUNT	TARGET_FIRST_FIXATION_LATENCY	TARGET_FIRST_FIXATION_DURATION	ANIMAL_FEAR_RATING	ANIMAL_DISGUST_RATING	ANIMAL_DWELL_TIME	ANIMAL_FIXATION_COUNT	ANIMAL_FIRST_FIXATION_DURATION	TRIAL_PUPIL_SIZE_MAX	TRIAL_PUPIL_SIZE_MEAN
R004	2	29	2	Male	20	6	snake3.jpg	Snake	1	4935	7	1221.94	Dot17	4490	5	556	105	3	1	308	1	308	848	775.71
R004	2	29	2	Male	20	7	snake4.jpg	Snake	4	4877	8	1089.24	Dot10	4093	5	939	125	3	1	405	1	405	786	693.38
R004	2	29	2	Male	20	8	snake1.jpg	Snake	5	4756	12	1243.68	Dot01	3830	6	1186	114	3	1	325	1	325	760	666.24
R004	2	29	2	Male	20	9	spider2.jpg	Spider	3	4862	9	822.663	Dot05	4392	6	659	156	2	2	301	1	301	698	588.76
R004	2	29	2	Male	20	10	scorpion3.jpg	Scorpion	1	4975	5	678.578	Dot18	4549	3	529	139	3	3	320	1	320	649	581.2
R004	2	29	2	Male	20	11	snake2.jpg	Snake	3	4935	7	843.287	Dot19	4438	5	611	111	2	1	303	1	303	696	612.48
R004	2	29	2	Male	20	12	crab2.jpg	Crab	3	4806	11	545.633	Dot16	4064	8	521	214	1	3	637	2	294	719	602.35
R004	2	29	2	Male	20	13	scorpion2.jpg	Scorpion	3	4726	11	703.965	Dot02	4037	7	491	120	3	3	430	2	277	680	588.85
R004	2	29	2	Male	20	14	spider5.jpg	Spider	2	4907	6	522.977	Dot08	3814	4	392	122	3	2	1093	2	331	665	601.05
R004	2	29	2	Male	20	15	scorpion5.jpg	Scorpion	2	5031	4	605.669	Dot13	4745	3	337	123	3	2	286	1	286	647	560.89
R004	2	29	2	Male	20	16	snake5.jpg	Snake	2	5030	4	502.086	Dot09	4719	3	362	132	3	1	311	1	311	584	532.5
R004	2	29	2	Male	20	17	spider1.jpg	Spider	5	4878	7	743.097	Dot15	4205	3	720	3439	3	2	306	1	306	660	534.91
R004	2	29	2	Male	20	18	scorpion1.jpg	Scorpion	5	4711	12	1327.68	Dot06	3704	5	1340	153	2	2	292	1	292	705	568.18
R004	2	29	2	Male	20	19	spider4.jpg	Spider	4	4928	6	659.761	Dot14	4476	4	562	2818	4	2	312	1	312	668	592.11
R004	2	29	2	Male	20	20	crab4.jpg	Crab	4	4742	10	744.788	Dot07	3923	7	531	164	1	2	748	2	325	576	526.31
R004	2	29	2	Male	20	21	scorpion4.jpg	Scorpion	4	4894	9	721.738	Dot11	4497	7	518	102	4	3	297	1	297	528	479.52
R004	2	29	2	Male	20	22	crab1.jpg	Crab	5	4957	5	837.137	Dot20	4384	2	699	181	1	1	280	1	280	561	504.43
R004	2	29	2	Male	20	23	crab5.jpg	Crab	2	4900	11	531.104	Dot12	4365	9	362	151	1	1	535	2	302	622	531.24
R004	2	29	2	Male	20	24	spider3.jpg	Spider	1	4988	6	524.168	Dot03	4662	5	406	263	3	2	326	1	326	546	479.93
R004	2	29	2	Male	20	25	crab3.jpg	Crab	1	4795	13	625.206	Dot04	4407	11	488	107	1	1	287	1	287	598	480.76
R004	2	29	2	Male	20	26	crab1.jpg	Crab	5	4703	10	1362.77	Dot20	3758	5	1270	143	1	1	308	1	308	596	513.33
R004	2	29	2	Male	20	27	crab4.jpg	Crab	4	4797	9	590.86	Dot07	3851	5	393	97	1	2	775	3	321	511	459.98
R004	2	29	2	Male	20	28	snake2.jpg	Snake	3	4678	8	543.266	Dot19	3771	6	346	85	2	1	272	1	272	601	495.07
R004	2	29	2	Male	20	29	spider4.jpg	Spider	4	4855	9	561.955	Dot14	4352	7	386	113	4	2	503	2	329	478	451.18
R004	2	29	2	Male	20	30	scorpion5.jpg	Scorpion	2	4936	9	534.262	Dot13	4640	8	349	133	3	2	296	1	296	573	501.5
R004	2	29	2	Male	20	31	spider1.jpg	Spider	5	4626	14	1237.22	Dot15	3733	10	1207	103	3	2	453	1	453	582	478.38
R004	2	29	2	Male	20	32	snake1.jpg	Snake	5	4793	9	1190.22	Dot01	2408	4	1005	161	3	1	310	1	310	554	484.31
R004	2	29	2	Male	20	33	spider5.jpg	Spider	2	5009	6	526.524	Dot08	4722	5	348	1033	3	2	287	1	287	569	470.86
R004	2	29	2	Male	20	34	snake5.jpg	Snake	2	5026	5	472.561	Dot09	4737	4	340	174	3	1	289	1	289	471	391.56
R004	2	29	2	Male	20	35	spider3.jpg	Spider	1	5000	9	587.861	Dot03	4639	8	397	118	3	2	361	1	361	510	446.07
R004	2	29	2	Male	20	36	snake3.jpg	Snake	1	4973	7	641.875	Dot17	4590	5	471	163	3	1	278	1	278	609	527.99
R004	2	29	2	Male	20	37	snake4.jpg	Snake	4	4892	8	582.583	Dot10	4592	6	436	104	3	1	256	1	256	568	485.54
R004	2	29	2	Male	20	38	scorpion4.jpg	Scorpion	4	4895	7	612.274	Dot11	4494	5	524	114	4	3	292	1	292	554	461.28
R004	2	29	2	Male	20	39	spider2.jpg	Spider	3	4908	11	744.62	Dot05	4449	9	557	101	2	2	326	1	326	426	363.14
R004	2	29	2	Male	20	40	scorpion3.jpg	Scorpion	1	5002	3	596.926	Dot18	4727	2	367	174	3	3	275	1	275	513	434.37
R004	2	29	2	Male	20	41	crab2.jpg	Crab	3	4928	8	625.26	Dot16	4495	6	537	108	1	3	317	1	317	593	506.67
R004	2	29	2	Male	20	42	crab3.jpg	Crab	1	4986	5	584.661	Dot04	4708	4	374	120	1	1	278	1	278	534	432.89
R004	2	29	2	Male	20	43	crab5.jpg	Crab	2	4989	8	566.977	Dot12	4711	7	326	111	1	1	278	1	278	525	424.47
R004	2	29	2	Male	20	44	scorpion2.jpg	Scorpion	3	4877	11	623.94	Dot02	2498	8	447	111	3	3	253	1	253	508	416.35
R004	2	29	2	Male	20	45	scorpion1.jpg	Scorpion	5	4651	12	1570.96	Dot06	3539	7	1493	105	2	2	348	1	348	494	432.11
R005	8	26	2	Male	21	6	scorpion1.jpg	Scorpion	5	4670	10	1754.83	Dot06	3455	2	1620	172	6	1	221	1	221	686	624.14
R005	8	26	2	Male	21	7	scorpion4.jpg	Scorpion	4	4479	11	903.587	Dot11	3814	6	899	400	3	1	243	1	243	743	634.08
R005	8	26	2	Male	21	8	scorpion2.jpg	Scorpion	3	4777	7	558.582	Dot02	4502	5	352	78	4	2	275	2	23	655	606.27
R005	8	26	2	Male	21	9	spider5.jpg	Spider	2	4605	8	505.348	Dot08	4327	7	337	73	2	1	278	1	278	609	551.49
R005	8	26	2	Male	21	10	spider3.jpg	Spider	1	4562	10	607.684	Dot03	2479	4	612	353	3	1	1824	4	233	687	615.46
R005	8	26	2	Male	21	11	spider2.jpg	Spider	3	4315	10	652.095	Dot05	3667	6	651	362	2	1	240	1	240	647	562.64
R005	8	26	2	Male	21	12	crab3.jpg	Crab	1	4827	8	532.769	Dot04	3547	3	442	536	2	1	1003	3	79	703	605.82
R005	8	26	2	Male	21	13	spider4.jpg	Spider	4	4268	11	1714.49	Dot14	2975	3	1630	379	3	1	336	2	251	669	598.78
R005	8	26	2	Male	21	14	snake4.jpg	Snake	4	4391	12	1183.82	Dot10	1598	4	840	176	3	1	2396	5	228	732	610.18
R005	8	26	2	Male	21	15	snake5.jpg	Snake	2	4700	5	628.514	Dot09	4440	3	434	2838	4	1	260	2	115	634	572.17
R005	8	26	2	Male	21	16	crab1.jpg	Crab	5	4345	8	950.178	Dot20	3143	2	867	1987	1	1	904	4	240	666	617.5
R005	8	26	2	Male	21	17	spider1.jpg	Spider	5	4549	7	1076.21	Dot15	3994	3	811	874	3	1	292	1	292	704	633.33
R005	8	26	2	Male	21	18	snake1.jpg	Snake	5	4570	9	1573.16	Dot01	3440	3	1497	1638	4	1	253	1	253	683	598.3
R005	8	26	2	Male	21	19	scorpion5.jpg	Scorpion	2	4942	4	671.578	Dot13	4564	2	517	812	2	1	277	1	277	616	558.09
R005	8	26	2	Male	21	20	scorpion3.jpg	Scorpion	1	4295	10	690.925	Dot18	3903	8	525	151	5	1	302	1	302	637	557.75
R005	8	26	2	Male	21	21	crab5.jpg	Crab	2	4703	7	579.342	Dot12	3900	4	382	219	2	1	803	3	318	646	566.31
R005	8	26	2	Male	21	22	snake2.jpg	Snake	3	4655	9	827.21	Dot19	4214	7	588	168	3	1	316	1	316	733	621.65
R005	8	26	2	Male	21	23	snake3.jpg	Snake	1	4207	14	1844.15	Dot17	2953	5	1755	442	4	1	308	1	308	750	624.84
R005	8	26	2	Male	21	24	crab2.jpg	Crab	3	4478	8	722.537	Dot16	4015	6	587	635	1	1	342	1	342	643	598.06
R005	8	26	2	Male	21	25	crab4.jpg	Crab	4	4620	10	1581.87	Dot07	3611	4	1273	136	1	1	361	1	361	673	595.54
R005	8	26	2	Male	21	26	scorpion3.jpg	Scorpion	1	4231	8	829.794	Dot18	3770	5	638	826	5	1	388	2	248	708	624.58
R005	8	26	2	Male	21	27	spider1.jpg	Spider	5	4452	9	1484.24	Dot15	3561	2	1421	133	3	1	242	2	55	736	639.76
R005	8	26	2	Male	21	28	scorpion5.jpg	Scorpion	2	4722	7	690.564	Dot13	4407	6	374	1795	2	1	315	1	315	662	567.74
R005	8	26	2	Male	21	29	crab3.jpg	Crab	1	4849	6	1009.53	Dot04	4288	3	745	3438	2	1	291	1	291	685	601.53
R005	8	26	2	Male	21	30	crab1.jpg	Crab	5	4659	8	1341.81	Dot20	3671	3	1233	3362	1	1	285	1	285	620	562.17
R005	8	26	2	Male	21	31	snake3.jpg	Snake	1	4525	10	999.824	Dot17	3830	6	895	1021	4	1	265	1	265	688	568.4
R005	8	26	2	Male	21	32	scorpion2.jpg	Scorpion	3	4526	10	693.443	Dot02	4165	8	480	244	4	2	295	1	295	622	530.37
R005	8	26	2	Male	21	33	snake4.jpg	Snake	4	4553	9	1399.39	Dot10	3467	3	1396	276	3	1	285	1	285	725	619.64
R005	8	26	2	Male	21	34	spider2.jpg	Spider	3	4464	10	868.063	Dot05	3920	5	621	684	2	1	358	3	277	685	604.77
R005	8	26	2	Male	21	35	crab5.jpg	Crab	2	4095	8	511.005	Dot12	3739	6	459	582	2	1	267	1	267	624	548.08
R005	8	26	2	Male	21	36	spider4.jpg	Spider	4	4657	7	824.323	Dot14	4104	4	726	371	3	1	288	1	288	648	587.87
R005	8	26	2	Male	21	37	spider5.jpg	Spider	2	4794	6	531.292	Dot08	4506	5	351	113	2	1	288	1	288	664	593.21
R005	8	26	2	Male	21	38	snake2.jpg	Snake	3	4337	9	941.91	Dot19	3692	5	699	129	3	1	408	2	273	692	598.75
R005	8	26	2	Male	21	39	scorpion4.jpg	Scorpion	4	4616	8	877.209	Dot11	4068	5	759	100	3	1	428	2	296	657	579.72
R005	8	26	2	Male	21	40	crab2.jpg	Crab	3	4653	7	747.902	Dot16	4238	5	555	95	1	1	298	1	298	647	560.21
R005	8	26	2	Male	21	41	spider3.jpg	Spider	1	4730	6	555.127	Dot03	4116	3	537	358	3	1	501	2	292	645	531.86
R005	8	26	2	Male	21	42	snake5.jpg	Snake	2	4805	6	508.076	Dot09	4406	4	496	261	4	1	269	1	269	708	573.65
R005	8	26	2	Male	21	43	scorpion1.jpg	Scorpion	5	4657	9	1101.38	Dot06	3718	4	1204	2523	6	1	278	1	278	681	616.07
R005	8	26	2	Male	21	44	crab4.jpg	Crab	4	4565	8	1267.4	Dot07	3694	3	1187	95	1	1	233	1	233	627	546.27
R005	8	26	2	Male	21	45	snake1.jpg	Snake	5	4749	7	716.047	Dot01	4474	4	418	304	4	1	36	1	36	656	593.88
R006	5	28	4	Male	22	6	snake3.jpg	Snake	1	4853	7	1078.06	Dot17	4207	2	804	155	4	1	230	1	230	1501	1355.04
R006	5	28	4	Male	22	7	spider2.jpg	Spider	3	5011	3	764.491	Dot05	4570	1	533	4570	6	1	294	1	294	1485	1369.53
R006	5	28	4	Male	22	8	scorpion5.jpg	Scorpion	2	4951	7	1028.5	Dot13	4165	3	928	219	5	2	272	1	272	1399	1264.8
R006	5	28	4	Male	22	9	snake5.jpg	Snake	2	4617	11	1823.84	Dot09	3390	2	1705	122	5	1	276	2	173	1363	1236.77
R006	5	28	4	Male	22	10	scorpion3.jpg	Scorpion	1	4896	7	1434.5	Dot18	3822	1	1288	3822	5	4	241	1	241	1380	1218.53
R006	5	28	4	Male	22	11	snake2.jpg	Snake	3	4720	9	1642.1	Dot19	3631	2	1460	127	5	1	357	2	231	1461	1261.28
R006	5	28	4	Male	22	12	spider5.jpg	Spider	2	4975	4	746.754	Dot08	4565	2	514	136	4	2	267	1	267	1470	1363.61
R006	5	28	4	Male	22	13	crab4.jpg	Crab	4	5034	3	451.418	Dot07	4700	1	391	4700	1	1	0	0	0	1372	1292.89
R006	5	28	4	Male	22	14	snake4.jpg	Snake	4	4805	9	1711.39	Dot10	3684	2	1394	181	6	2	214	1	214	1427	1289.85
R006	5	28	4	Male	22	15	crab1.jpg	Crab	5	4181	11	1836.46	Dot20	2917	3	1644	2327	2	1	0	0	0	1488	1346.41
R006	5	28	4	Male	22	16	crab2.jpg	Crab	3	4740	8	982.046	Dot16	4057	3	858	98	1	1	13	1	13	1397	1252.02
R006	5	28	4	Male	22	17	spider3.jpg	Spider	1	4649	13	841.675	Dot03	3661	7	827	33	5	2	241	1	241	1350	1261.43
R006	5	28	4	Male	22	18	crab5.jpg	Crab	2	4972	7	554.587	Dot12	4221	4	519	3510	1	1	566	2	261	1313	1242.19
R006	5	28	4	Male	22	19	spider4.jpg	Spider	4	4624	9	618.023	Dot14	3937	6	538	833	4	2	232	1	232	1371	1235.98
R006	5	28	4	Male	22	20	scorpion4.jpg	Scorpion	4	4883	8	1191.09	Dot11	3593	2	898	2747	4	2	559	3	208	1417	1315.86
R006	5	28	4	Male	22	21	snake1.jpg	Snake	5	4912	7	816.436	Dot01	4217	3	635	141	5	1	251	1	251	1353	1276.85
R006	5	28	4	Male	22	22	scorpion2.jpg	Scorpion	3	4962	6	690.62	Dot02	4554	4	497	116	4	5	239	1	239	1344	1273.46
R006	5	28	4	Male	22	23	scorpion1.jpg	Scorpion	5	4769	11	1907.22	Dot06	3245	2	1853	264	6	1	233	1	233	1428	1313.18
R006	5	28	4	Male	22	24	crab3.jpg	Crab	1	4860	2	514.583	Dot04	4611	1	487	4611	1	1	249	1	249	1368	1316.34
R006	5	28	4	Male	22	25	spider1.jpg	Spider	5	3799	18	3461.89	Dot15	0	0	3799	0	4	2	264	2	234	1443	1301.97
R006	5	28	4	Male	22	26	spider3.jpg	Spider	1	4967	6	566.141	Dot03	4565	2	524	119	5	2	247	2	72	1476	1305.5
R006	5	28	4	Male	22	27	crab2.jpg	Crab	3	4867	9	1393.18	Dot16	3803	2	1288	442	1	1	375	3	34	1364	1195.27
R006	5	28	4	Male	22	28	scorpion2.jpg	Scorpion	3	4984	5	788.618	Dot02	4457	2	628	128	4	5	247	1	247	1331	1266.28
R006	5	28	4	Male	22	29	scorpion3.jpg	Scorpion	1	4733	12	2217.79	Dot18	2963	2	2133	150	5	4	239	2	48	1444	1244.32
R006	5	28	4	Male	22	30	spider4.jpg	Spider	4	4750	10	1910.79	Dot14	3287	2	1800	126	4	2	234	1	234	1448	1317.34
R006	5	28	4	Male	22	31	spider5.jpg	Spider	2	5008	5	488.134	Dot08	4631	3	454	2834	4	2	377	2	268	1460	1330.05
R006	5	28	4	Male	22	32	scorpion1.jpg	Scorpion	5	4808	9	1859.09	Dot06	3424	1	1672	3424	6	1	0	0	0	1501	1401.3
R006	5	28	4	Male	22	33	scorpion5.jpg	Scorpion	2	4896	8	1257.66	Dot13	3881	2	1216	166	5	2	210	2	66	1475	1334.96
R006	5	28	4	Male	22	34	crab4.jpg	Crab	4	4980	5	573.971	Dot07	4463	1	633	4463	1	1	217	2	40	1373	1265.23
R006	5	28	4	Male	22	35	crab1.jpg	Crab	5	4849	8	1335.33	Dot20	3767	1	1337	3767	2	1	238	2	99	1427	1286.66
R006	5	28	4	Male	22	36	crab5.jpg	Crab	2	5009	6	580.039	Dot12	4507	3	586	124	1	1	384	2	272	1366	1195.64
R006	5	28	4	Male	22	37	scorpion4.jpg	Scorpion	4	4763	10	1687.92	Dot11	3535	2	1563	158	4	2	208	1	208	1409	1222.6
R006	5	28	4	Male	22	38	snake4.jpg	Snake	4	4774	11	1961.58	Dot10	3320	2	1762	138	6	2	277	1	277	1352	1204.31
R006	5	28	4	Male	22	39	spider1.jpg	Spider	5	4821	8	1238.58	Dot15	3826	2	1267	147	4	2	222	1	222	1440	1265.41
R006	5	28	4	Male	22	40	snake2.jpg	Snake	3	4688	13	1916.58	Dot19	3260	4	1771	145	5	1	233	1	233	1460	1284.58
R006	5	28	4	Male	22	41	snake5.jpg	Snake	2	4755	12	1655.88	Dot09	3592	4	1454	145	5	1	228	2	108	1433	1340.35
R006	5	28	4	Male	22	42	crab3.jpg	Crab	1	4163	10	871.918	Dot04	3628	7	653	100	1	1	234	1	234	1425	1338.79
R006	5	28	4	Male	22	43	spider2.jpg	Spider	3	4663	8	509.235	Dot05	4143	4	424	143	6	1	29	1	29	1446	1322.63
R006	5	28	4	Male	22	44	snake1.jpg	Snake	5	4805	11	956.479	Dot01	3943	5	903	1375	5	1	285	2	139	1451	1361.79
R006	5	28	4	Male	22	45	snake3.jpg	Snake	1	4388	14	1157.08	Dot17	3573	8	1056	127	4	1	13	1	13	1421	1289.91
R007	8	61	2	Female	20	6	snake5.jpg	Snake	2	4727	11	1398.82	Dot09	3395	4	1253	128	6	1	528	2	308	659	578
R007	8	61	2	Female	20	7	spider2.jpg	Spider	3	4632	10	1096.51	Dot05	3224	5	1035	199	5	6	782	2	224	567	527.87
R007	8	61	2	Female	20	8	snake1.jpg	Snake	5	4524	12	731.2	Dot01	1799	4	605	848	7	1	1753	4	256	641	534.99
R007	8	61	2	Female	20	9	spider5.jpg	Spider	2	4647	10	645.868	Dot08	3256	5	313	272	5	2	827	3	259	600	535.21
R007	8	61	2	Female	20	10	scorpion2.jpg	Scorpion	3	4904	8	669.797	Dot02	4233	5	563	128	5	4	427	2	238	601	539.81
R007	8	61	2	Female	20	11	snake3.jpg	Snake	1	4462	13	2561.42	Dot17	2510	3	2432	362	5	2	0	0	0	581	531.47
R007	8	61	2	Female	20	12	crab5.jpg	Crab	2	4748	10	493.409	Dot12	3762	6	449	311	1	1	628	2	270	577	511.56
R007	8	61	2	Female	20	13	scorpion3.jpg	Scorpion	1	4615	9	1458.11	Dot18	3628	4	1259	281	6	4	253	1	253	562	507.56
R007	8	61	2	Female	20	14	spider4.jpg	Spider	4	4641	9	1277.48	Dot14	3662	4	1218	473	5	4	235	1	235	556	497.79
R007	8	61	2	Female	20	15	scorpion4.jpg	Scorpion	4	4652	11	668.37	Dot11	3678	6	577	322	4	2	606	3	246	534	494.15
R007	8	61	2	Female	20	16	spider3.jpg	Spider	1	4668	11	906.364	Dot03	4054	8	757	209	4	5	236	1	236	551	505.83
R007	8	61	2	Female	20	17	crab3.jpg	Crab	1	4465	15	783.419	Dot04	3480	11	714	279	1	1	521	2	130	540	497.88
R007	8	61	2	Female	20	18	snake2.jpg	Snake	3	4670	11	1548.07	Dot19	3414	5	1495	157	7	2	246	1	246	548	497.65
R007	8	61	2	Female	20	19	crab2.jpg	Crab	3	4918	7	684.637	Dot16	4337	4	709	192	2	1	281	1	281	513	480.19
R007	8	61	2	Female	20	20	spider1.jpg	Spider	5	4596	9	666.583	Dot15	4129	7	585	161	6	2	253	1	253	549	488.52
R007	8	61	2	Female	20	21	snake4.jpg	Snake	4	4601	11	1741.93	Dot10	3447	5	1452	200	7	2	270	1	270	588	521.85
R007	8	61	2	Female	20	22	crab4.jpg	Crab	4	4782	10	675.906	Dot07	4293	8	580	707	2	1	269	1	269	567	521.94
R007	8	61	2	Female	20	23	scorpion5.jpg	Scorpion	2	4579	11	1027.55	Dot13	3754	6	1037	493	4	3	267	1	267	572	513.49
R007	8	61	2	Female	20	24	scorpion1.jpg	Scorpion	5	4804	9	1151.46	Dot06	3945	4	1116	234	6	1	44	1	44	550	507.21
R007	8	61	2	Female	20	25	crab1.jpg	Crab	5	4663	8	1330.5	Dot20	3592	3	1306	882	1	1	249	1	249	525	477.82
R007	8	61	2	Female	20	26	scorpion5.jpg	Scorpion	2	4884	6	640.995	Dot13	4135	3	493	1176	4	3	622	2	243	509	464.35
R007	8	61	2	Female	20	27	crab5.jpg	Crab	2	5007	5	482.763	Dot12	4732	4	329	592	1	1	275	1	275	514	487.14
R007	8	61	2	Female	20	28	spider1.jpg	Spider	5	4862	6	649.771	Dot15	4409	4	555	173	6	2	254	1	254	527	499.5
R007	8	61	2	Female	20	29	snake5.jpg	Snake	2	4588	10	580.734	Dot09	3615	7	455	299	6	1	870	2	255	510	473.36
R007	8	61	2	Female	20	30	snake2.jpg	Snake	3	4188	14	1172.23	Dot19	3235	9	1181	192	7	2	256	1	256	518	469.13
R007	8	61	2	Female	20	31	spider5.jpg	Spider	2	4661	13	528.005	Dot08	3365	9	460	602	5	2	1192	3	255	540	497.46
R007	8	61	2	Female	20	32	crab1.jpg	Crab	5	4661	10	1166.3	Dot20	3781	5	1077	194	1	1	111	1	111	522	486.07
R007	8	61	2	Female	20	33	spider3.jpg	Spider	1	4619	14	1602.65	Dot03	2790	5	1623	364	4	5	781	3	255	550	500.96
R007	8	61	2	Female	20	34	scorpion2.jpg	Scorpion	3	4589	12	1079.6	Dot02	3079	6	943	362	5	4	1012	3	252	530	475.37
R007	8	61	2	Female	20	35	crab2.jpg	Crab	3	4834	8	634.955	Dot16	4013	5	598	1093	2	1	256	1	256	519	477.5
R007	8	61	2	Female	20	36	crab3.jpg	Crab	1	4656	12	589.27	Dot04	3816	8	773	332	1	1	443	2	238	530	496.82
R007	8	61	2	Female	20	37	snake1.jpg	Snake	5	4828	10	1010.51	Dot01	4004	6	1005	1024	7	1	195	1	195	545	503.3
R007	8	61	2	Female	20	38	snake4.jpg	Snake	4	4829	9	1363.56	Dot10	3774	4	1281	170	7	2	249	1	249	544	485.17
R007	8	61	2	Female	20	39	spider4.jpg	Spider	4	4653	7	1321.21	Dot14	3646	2	1232	1068	5	4	249	1	249	530	492.23
R007	8	61	2	Female	20	40	scorpion4.jpg	Scorpion	4	4641	8	679.436	Dot11	3553	4	1245	2373	4	2	292	1	292	541	480.84
R007	8	61	2	Female	20	41	scorpion3.jpg	Scorpion	1	4793	9	926.112	Dot18	3712	4	733	152	6	4	575	2	276	512	463.49
R007	8	61	2	Female	20	42	spider2.jpg	Spider	3	4894	7	663.451	Dot05	4244	4	785	210	5	6	273	1	273	571	514.87
R007	8	61	2	Female	20	43	scorpion1.jpg	Scorpion	5	4718	10	1335.39	Dot06	3167	3	1178	1093	6	1	583	3	258	506	460.96
R007	8	61	2	Female	20	44	snake3.jpg	Snake	1	4566	9	681.965	Dot17	3256	4	539	209	5	2	1131	4	267	556	480.61
R007	8	61	2	Female	20	45	crab4.jpg	Crab	4	4931	6	764.101	Dot07	4327	3	751	465	2	1	295	1	295	515	477.77
R008	10	58	21	Female	22	6	spider1.jpg	Spider	5	4834	11	1239.14	Dot15	0	0	4834	0	7	7	411	2	238	1088	986.61
R008	10	58	21	Female	22	7	crab3.jpg	Crab	1	4548	14	4006.84	Dot04	0	0	4548	0	3	5	1208	5	252	1135	1046.75
R008	10	58	21	Female	22	8	crab2.jpg	Crab	3	4487	14	2332.68	Dot16	3108	8	1417	225	5	6	1034	4	96	1097	1027.57
R008	10	58	21	Female	22	9	scorpion2.jpg	Scorpion	3	4735	6	877.3	Dot02	4158	2	776	2416	7	7	293	2	125	1217	1038.53
R008	10	58	21	Female	22	10	spider5.jpg	Spider	2	4897	10	508.936	Dot08	4273	8	278	174	7	7	624	2	227	996	910.92
R008	10	58	21	Female	22	11	scorpion5.jpg	Scorpion	2	4849	8	660.609	Dot13	4521	6	505	99	7	4	328	2	267	987	896.33
R008	10	58	21	Female	22	12	scorpion4.jpg	Scorpion	4	4775	8	525.572	Dot11	4413	6	446	2603	6	3	229	1	229	1012	879.95
R008	10	58	21	Female	22	13	crab4.jpg	Crab	4	4955	7	632.554	Dot07	4509	5	539	2082	3	4	259	1	259	927	874.74
R008	10	58	21	Female	22	14	snake5.jpg	Snake	2	4770	7	474.213	Dot09	4487	5	407	136	7	6	242	1	242	944	884.43
R008	10	58	21	Female	22	15	scorpion3.jpg	Scorpion	1	4371	16	1824.56	Dot18	3208	6	1816	119	7	7	261	2	145	1146	996.04
R008	10	58	21	Female	22	16	spider4.jpg	Spider	4	4656	11	1876.87	Dot14	3444	4	1628	1126	7	7	260	1	260	1118	964.1
R008	10	58	21	Female	22	17	snake2.jpg	Snake	3	4668	12	1442.15	Dot19	3661	6	1344	95	6	5	219	1	219	1126	1005.65
R008	10	58	21	Female	22	18	snake3.jpg	Snake	1	4958	5	728.389	Dot17	4362	2	713	172	6	5	225	1	225	1052	946.32
R008	10	58	21	Female	22	19	spider3.jpg	Spider	1	4770	10	1065.4	Dot03	4151	5	874	296	7	7	253	2	32	1046	972.17
R008	10	58	21	Female	22	20	snake1.jpg	Snake	5	4867	9	777.68	Dot01	4375	6	617	1776	7	5	261	1	261	1027	943.87
R008	10	58	21	Female	22	21	crab1.jpg	Crab	5	4713	13	1228	Dot20	3811	7	1192	598	3	4	364	3	128	994	917.83
R008	10	58	21	Female	22	22	scorpion1.jpg	Scorpion	5	4336	18	1742.69	Dot06	3083	8	1709	277	7	6	286	2	229	1009	931.82
R008	10	58	21	Female	22	23	snake4.jpg	Snake	4	4786	5	671.395	Dot10	4383	3	488	2501	7	4	241	1	241	957	880.93
R008	10	58	21	Female	22	24	crab5.jpg	Crab	2	4777	10	1021.64	Dot12	4110	6	726	115	3	5	407	2	228	1041	928.65
R008	10	58	21	Female	22	25	spider2.jpg	Spider	3	4783	12	989.268	Dot05	4123	8	876	158	7	7	258	1	258	952	882.69
R008	10	58	21	Female	22	26	scorpion2.jpg	Scorpion	3	4892	9	614.17	Dot02	4454	6	580	144	7	7	296	2	250	957	873
R008	10	58	21	Female	22	27	scorpion4.jpg	Scorpion	4	4870	9	1239.12	Dot11	4077	5	952	191	6	3	214	1	214	1100	980.87
R008	10	58	21	Female	22	28	spider4.jpg	Spider	4	2052	10	1758.54	Dot14	848	2	4236	227	7	7	218	1	218	919	852.88
R008	10	58	21	Female	22	29	scorpion5.jpg	Scorpion	2	4843	11	866.458	Dot13	4487	9	480	721	7	4	258	1	258	863	814.17
R008	10	58	21	Female	22	30	crab4.jpg	Crab	4	4627	12	971.752	Dot07	3930	8	881	871	3	4	422	2	303	913	846.07
R008	10	58	21	Female	22	31	crab2.jpg	Crab	3	4810	12	916.689	Dot16	4205	8	797	240	5	6	266	1	266	1005	876.59
R008	10	58	21	Female	22	32	spider5.jpg	Spider	2	4916	9	602.356	Dot08	4697	8	271	127	7	7	219	1	219	979	900.1
R008	10	58	21	Female	22	33	snake2.jpg	Snake	3	4665	13	1531.32	Dot19	3533	5	1500	151	6	5	215	1	215	990	919.05
R008	10	58	21	Female	22	34	snake3.jpg	Snake	1	4774	11	753.678	Dot17	3659	5	645	197	6	5	848	4	234	1039	895.81
R008	10	58	21	Female	22	35	crab1.jpg	Crab	5	2175	12	1697.93	Dot20	561	3	3650	262	3	4	591	3	214	961	895.33
R008	10	58	21	Female	22	36	spider2.jpg	Spider	3	4838	7	774.252	Dot05	4312	4	666	290	7	7	216	1	216	923	865.65
R008	10	58	21	Female	22	37	crab5.jpg	Crab	2	4866	10	641.24	Dot12	4177	6	591	126	3	5	629	3	242	901	823.84
R008	10	58	21	Female	22	38	snake1.jpg	Snake	5	4934	7	839.814	Dot01	4406	4	654	122	7	5	232	1	232	959	840.74
R008	10	58	21	Female	22	39	spider3.jpg	Spider	1	4714	9	781.819	Dot03	4406	6	428	113	7	7	237	2	135	973	887.48
R008	10	58	21	Female	22	40	scorpion3.jpg	Scorpion	1	4623	15	1806	Dot18	3289	6	1724	189	7	7	211	2	21	1034	953.68
R008	10	58	21	Female	22	41	crab3.jpg	Crab	1	4977	6	711.396	Dot04	4537	3	535	2258	3	5	341	2	289	1011	940.41
R008	10	58	21	Female	22	42	scorpion1.jpg	Scorpion	5	4665	10	1139.14	Dot06	3999	5	872	273	7	6	250	1	250	1034	905.19
R008	10	58	21	Female	22	43	snake4.jpg	Snake	4	4937	6	715.692	Dot10	4567	4	488	135	7	4	290	1	290	951	885.77
R008	10	58	21	Female	22	44	snake5.jpg	Snake	2	4837	13	637.964	Dot09	4533	10	428	102	7	6	250	2	67	884	824.44
R008	10	58	21	Female	22	45	spider1.jpg	Spider	5	4772	10	1300.95	Dot15	3816	5	1227	367	7	7	244	1	244	977	862.47
R009	10	56	4	Male	26	6	scorpion3.jpg	Scorpion	1	4678	14	1051.23	Dot18	2836	7	853	155	6	4	1559	5	424	726	636.07
R009	10	56	4	Male	26	7	spider4.jpg	Spider	4	4688	12	1867.8	Dot14	2917	3	1561	1272	4	5	960	4	245	689	631.12
R009	10	56	4	Male	26	8	snake1.jpg	Snake	5	4125	10	911.743	Dot01	705	1	807	705	5	3	2089	6	260	843	658.66
R009	10	56	4	Male	26	9	crab1.jpg	Crab	5	4481	17	2607.78	Dot20	1104	3	1845	225	3	3	1790	5	250	766	688.88
R009	10	56	4	Male	26	10	scorpion5.jpg	Scorpion	2	4699	14	1446.44	Dot13	2101	5	755	150	6	4	2056	6	257	756	694.27
R009	10	56	4	Male	26	11	scorpion1.jpg	Scorpion	5	4669	14	1047.85	Dot06	638	1	808	638	6	5	3117	9	246	734	643.82
R009	10	56	4	Male	26	12	spider2.jpg	Spider	3	3181	11	866.814	Dot05	495	3	962	209	6	6	2344	6	519	649	548.68
R009	10	56	4	Male	26	13	snake3.jpg	Snake	1	4671	12	1827.8	Dot17	2112	4	1304	233	5	4	1786	4	247	772	663.38
R009	10	56	4	Male	26	14	crab5.jpg	Crab	2	4734	9	756.469	Dot12	436	1	728	436	1	2	3951	6	239	726	654.1
R009	10	56	4	Male	26	15	snake2.jpg	Snake	3	4483	16	1623.09	Dot19	762	3	1381	428	5	5	2830	7	228	742	677.58
R009	10	56	4	Male	26	16	scorpion4.jpg	Scorpion	4	3181	15	1802.45	Dot11	444	2	1603	280	4	4	1724	7	241	705	630.65
R009	10	56	4	Male	26	17	crab3.jpg	Crab	1	4128	15	1629.71	Dot04	691	3	894	199	1	3	3029	10	335	775	661.7
R009	10	56	4	Male	26	18	crab4.jpg	Crab	4	4246	15	937.396	Dot07	357	2	633	158	2	2	3001	9	329	742	654.43
R009	10	56	4	Male	26	19	spider3.jpg	Spider	1	4568	14	716.316	Dot03	246	1	454	246	5	5	3769	10	247	727	659.18
R009	10	56	4	Male	26	20	crab2.jpg	Crab	3	4623	15	1436.97	Dot16	372	2	1191	203	2	3	3737	10	245	737	655.89
R009	10	56	4	Male	26	21	snake4.jpg	Snake	4	4422	17	1487.6	Dot10	1362	4	1300	445	6	5	2355	9	218	709	645.52
R009	10	56	4	Male	26	22	scorpion2.jpg	Scorpion	3	4761	9	705.56	Dot02	546	2	535	139	6	5	4215	7	246	735	591.52
R009	10	56	4	Male	26	23	snake5.jpg	Snake	2	4940	5	651.222	Dot09	181	1	834	181	4	3	4759	4	784	624	567.93
R009	10	56	4	Male	26	24	spider1.jpg	Spider	5	4536	12	2159.51	Dot15	550	3	1970	240	5	4	2975	4	626	682	623.11
R009	10	56	4	Male	26	25	spider5.jpg	Spider	2	4883	10	620.529	Dot08	0	0	4883	0	4	5	4883	10	434	618	563.92
R009	10	56	4	Male	26	26	scorpion5.jpg	Scorpion	2	4148	15	769.657	Dot13	1087	5	464	219	6	4	2842	9	417	666	600.97
R009	10	56	4	Male	26	27	snake2.jpg	Snake	3	4147	12	632.094	Dot19	308	1	948	308	5	5	3541	9	897	709	644.51
R009	10	56	4	Male	26	28	snake4.jpg	Snake	4	4586	10	1405.72	Dot10	358	1	1271	358	6	5	3913	7	834	690	587.49
R009	10	56	4	Male	26	29	spider2.jpg	Spider	3	4744	8	1269.98	Dot05	509	2	1050	192	6	6	4235	6	990	640	556.54
R009	10	56	4	Male	26	30	spider1.jpg	Spider	5	4409	13	1763.93	Dot15	336	2	1859	222	5	4	2958	4	359	698	609.03
R009	10	56	4	Male	26	31	scorpion3.jpg	Scorpion	1	4933	7	685.891	Dot18	350	1	573	350	6	4	4583	6	527	613	559.26
R009	10	56	4	Male	26	32	crab2.jpg	Crab	3	3965	13	1622.89	Dot16	292	1	1568	292	2	3	3098	9	493	691	591.34
R009	10	56	4	Male	26	33	scorpion1.jpg	Scorpion	5	4811	5	964.821	Dot06	376	1	864	376	6	5	4228	3	561	686	610.86
R009	10	56	4	Male	26	34	crab1.jpg	Crab	5	4542	9	1861.81	Dot20	341	2	1639	167	3	3	3325	3	438	668	599.77
R009	10	56	4	Male	26	35	crab3.jpg	Crab	1	2208	12	1123.88	Dot04	404	2	995	312	1	3	1275	7	650	659	554.94
R009	10	56	4	Male	26	36	snake1.jpg	Snake	5	3247	13	1004.81	Dot01	207	1	975	207	5	3	2441	9	242	749	655.8
R009	10	56	4	Male	26	37	scorpion4.jpg	Scorpion	4	4479	13	1489.83	Dot11	1016	1	1279	1016	4	4	2232	6	239	817	706.07
R009	10	56	4	Male	26	38	snake3.jpg	Snake	1	4403	13	2942.15	Dot17	2495	4	2227	221	5	4	772	3	491	796	673.78
R009	10	56	4	Male	26	39	spider4.jpg	Spider	4	4489	14	1676.8	Dot14	803	2	1603	145	4	5	2881	7	256	758	648.01
R009	10	56	4	Male	26	40	scorpion2.jpg	Scorpion	3	4385	15	1692.77	Dot02	398	2	1575	133	6	5	3213	8	479	687	576.97
R009	10	56	4	Male	26	41	spider5.jpg	Spider	2	4770	14	688.639	Dot08	266	1	566	266	4	5	3715	9	120	663	603.36
R009	10	56	4	Male	26	42	crab5.jpg	Crab	2	4560	16	615.013	Dot12	324	2	497	174	1	2	4097	13	273	613	533.1
R009	10	56	4	Male	26	43	crab4.jpg	Crab	4	4485	15	1306.32	Dot07	426	3	1170	111	2	2	2857	6	677	608	573.14
R009	10	56	4	Male	26	44	spider3.jpg	Spider	1	4113	15	808.974	Dot03	264	1	685	264	5	5	3034	10	240	715	644.2
R009	10	56	4	Male	26	45	snake5.jpg	Snake	2	4547	16	458.669	Dot09	355	1	470	355	4	3	3862	13	74	656	568.51
R010	20	77	19	Female	21	6	spider5.jpg	Spider	2	4446	18	981.609	Dot08	2773	8	607	152	7	7	529	2	326	650	612.11
R010	20	77	19	Female	21	7	snake4.jpg	Snake	4	4306	16	1965.66	Dot10	2715	6	1237	134	7	7	283	1	283	644	580.94
R010	20	77	19	Female	21	8	snake3.jpg	Snake	1	4183	23	1965.66	Dot17	173	2	4899	132	6	5	680	3	284	657	587.87
R010	20	77	19	Female	21	9	crab4.jpg	Crab	4	4368	18	1650.77	Dot07	2327	6	713	827	4	2	364	2	289	647	618.63
R010	20	77	19	Female	21	10	scorpion2.jpg	Scorpion	3	4537	16	3086.09	Dot02	2361	2	2618	297	4	4	690	4	284	651	584.42
R010	20	77	19	Female	21	11	crab2.jpg	Crab	3	4737	10	1962.77	Dot16	3451	2	1632	239	3	2	513	2	284	631	580.7
R010	20	77	19	Female	21	12	snake5.jpg	Snake	2	4583	15	2965.09	Dot09	2511	2	2572	148	7	6	294	2	76	620	584.56
R010	20	77	19	Female	21	13	scorpion3.jpg	Scorpion	1	4602	16	3283.1	Dot18	2414	3	2639	119	4	3	390	2	324	610	558.02
R010	20	77	19	Female	21	14	spider1.jpg	Spider	5	4441	18	3840.73	Dot15	1605	1	3494	1605	7	7	309	1	309	632	566.07
R010	20	77	19	Female	21	15	crab3.jpg	Crab	1	4753	10	1817.36	Dot04	3557	3	1325	152	5	4	485	2	311	630	586.1
R010	20	77	19	Female	21	16	scorpion5.jpg	Scorpion	2	4418	15	2494.76	Dot13	2787	4	2093	80	5	5	321	1	321	621	550.77
R010	20	77	19	Female	21	17	crab1.jpg	Crab	5	4021	26	4560.72	Dot20	0	0	4021	0	4	2	379	1	379	692	594.42
R010	20	77	19	Female	21	18	spider4.jpg	Spider	4	4385	17	2984.35	Dot14	2309	3	2611	135	7	7	404	2	285	640	603.95
R010	20	77	19	Female	21	19	crab5.jpg	Crab	2	4893	7	1257.83	Dot12	4354	2	707	99	5	2	323	3	108	619	588.58
R010	20	77	19	Female	21	20	scorpion4.jpg	Scorpion	4	4228	19	3244.06	Dot11	1908	3	2755	135	5	2	386	2	240	612	571.59
R010	20	77	19	Female	21	21	spider3.jpg	Spider	1	4714	11	2107.37	Dot03	2465	1	1745	2465	4	2	1299	3	476	626	589.95
R010	20	77	19	Female	21	22	spider2.jpg	Spider	3	4692	11	1736.32	Dot05	3343	4	1193	123	3	3	770	2	346	605	561.66
R010	20	77	19	Female	21	23	snake1.jpg	Snake	5	4167	28	4270.67	Dot01	819	4	3914	61	7	6	426	2	306	670	579.95
R010	20	77	19	Female	21	24	snake2.jpg	Snake	3	4280	21	4050.96	Dot19	1367	2	3716	171	7	6	431	2	278	599	568.29
R010	20	77	19	Female	21	25	scorpion1.jpg	Scorpion	5	4323	12	2232.94	Dot06	2977	3	1490	124	6	3	302	1	302	644	589.6
R010	20	77	19	Female	21	26	crab2.jpg	Crab	3	4820	9	1400.89	Dot16	3709	3	1132	158	3	2	740	3	341	632	580.24
R010	20	77	19	Female	21	27	scorpion3.jpg	Scorpion	1	4410	18	3452.66	Dot18	1900	2	3022	163	4	3	458	2	341	606	571.1
R010	20	77	19	Female	21	28	snake1.jpg	Snake	5	3978	27	3452.66	Dot01	0	0	3978	0	7	6	607	2	295	630	559.46
R010	20	77	19	Female	21	29	snake3.jpg	Snake	1	4399	19	3449.34	Dot17	1805	2	3094	121	6	5	285	1	285	636	593.27
R010	20	77	19	Female	21	30	scorpion5.jpg	Scorpion	2	4486	16	2879.62	Dot13	2511	2	2584	243	5	5	524	2	307	593	561.7
R010	20	77	19	Female	21	31	crab5.jpg	Crab	2	4505	16	3165.97	Dot12	2118	1	2995	2118	5	2	817	3	347	630	568.84
R010	20	77	19	Female	21	32	spider3.jpg	Spider	1	4807	9	1618.26	Dot03	3899	3	1153	113	4	2	300	1	300	609	578.7
R010	20	77	19	Female	21	33	crab4.jpg	Crab	4	4377	21	4416.28	Dot07	854	2	4229	143	4	2	1241	2	407	656	592.57
R010	20	77	19	Female	21	34	scorpion4.jpg	Scorpion	4	4484	12	1908.98	Dot11	2095	5	1439	126	5	2	1752	3	919	644	590.05
R010	20	77	19	Female	21	35	spider4.jpg	Spider	4	4440	19	3675.92	Dot14	1700	2	3399	171	7	7	510	2	272	594	546.3
R010	20	77	19	Female	21	36	spider1.jpg	Spider	5	4080	27	3675.92	Dot15	113	1	3117	113	7	7	338	1	338	695	606.4
R010	20	77	19	Female	21	37	scorpion1.jpg	Scorpion	5	4523	14	1934.59	Dot06	3010	5	1750	93	6	3	454	2	288	674	613.52
R010	20	77	19	Female	21	38	scorpion2.jpg	Scorpion	3	4884	8	1267.24	Dot02	926	3	860	101	4	4	3847	4	274	613	573.48
R010	20	77	19	Female	21	39	snake5.jpg	Snake	2	4410	15	2622.25	Dot09	2443	3	2004	181	7	6	547	2	288	606	565.58
R010	20	77	19	Female	21	40	crab1.jpg	Crab	5	4112	24	4479.93	Dot20	667	2	4415	393	4	2	527	1	527	635	560.43
R010	20	77	19	Female	21	41	snake4.jpg	Snake	4	4445	14	2127.15	Dot10	1867	2	1806	117	7	7	1710	5	285	623	581.56
R010	20	77	19	Female	21	42	spider5.jpg	Spider	2	4757	9	1644.45	Dot08	3636	3	1298	139	7	7	676	3	342	665	588.36
R010	20	77	19	Female	21	43	crab3.jpg	Crab	1	4566	12	1773.77	Dot04	3175	3	1411	131	5	4	788	4	377	602	560.41
R010	20	77	19	Female	21	44	spider2.jpg	Spider	3	4766	10	1703.48	Dot05	1295	3	1234	111	3	3	2769	2	300	574	518.7
R010	20	77	19	Female	21	45	snake2.jpg	Snake	3	3955	23	3602.75	Dot19	1277	4	3536	148	7	6	463	3	99	628	568.37
R011	20	68	11	Female	22	6	crab1.jpg	Crab	5	4692	11	1959.19	Dot20	3278	3	1429	327	5	3	606	2	299	835	755.7
R011	20	68	11	Female	22	7	snake3.jpg	Snake	1	4825	9	1875.52	Dot17	3766	3	1300	177	6	5	298	1	298	864	764.02
R011	20	68	11	Female	22	8	spider5.jpg	Spider	2	4889	7	830.512	Dot08	4573	6	362	144	6	6	316	1	316	789	707.11
R011	20	68	11	Female	22	9	scorpion5.jpg	Scorpion	2	4700	11	2049.23	Dot13	3529	3	1520	76	6	6	201	1	201	811	705.14
R011	20	68	11	Female	22	10	crab4.jpg	Crab	4	4931	8	861.58	Dot07	4539	5	491	108	3	1	275	2	81	821	750.44
R011	20	68	11	Female	22	11	scorpion1.jpg	Scorpion	5	4677	13	2166.64	Dot06	3594	6	1416	142	6	5	227	2	108	791	722.66
R011	20	68	11	Female	22	12	scorpion3.jpg	Scorpion	1	4715	12	1862.34	Dot18	3601	2	1496	119	6	4	214	2	63	822	724.34
R011	20	68	11	Female	22	13	snake2.jpg	Snake	3	4698	13	2450.29	Dot19	3651	5	1401	110	6	5	278	2	143	764	698.64
R011	20	68	11	Female	22	14	crab5.jpg	Crab	2	4983	5	682.352	Dot12	4647	3	407	104	4	2	219	1	219	833	750.84
R011	20	68	11	Female	22	15	snake1.jpg	Snake	5	4911	8	1138.04	Dot01	4319	5	700	193	6	5	238	1	238	840	747.99
R011	20	68	11	Female	22	16	crab3.jpg	Crab	1	4584	16	2655.43	Dot04	3044	5	1773	86	5	3	401	2	232	752	689.68
R011	20	68	11	Female	22	17	spider3.jpg	Spider	1	4947	7	1015.24	Dot03	4634	4	406	117	6	6	270	2	80	697	652.83
R011	20	68	11	Female	22	18	scorpion2.jpg	Scorpion	3	4948	7	1005.9	Dot02	4682	4	367	129	6	6	40	1	40	715	680.64
R011	20	68	11	Female	22	19	spider4.jpg	Spider	4	4740	10	2127.22	Dot14	3575	3	1484	94	6	6	239	1	239	757	672.91
R011	20	68	11	Female	22	20	snake5.jpg	Snake	2	4838	8	1918.97	Dot09	3934	3	1119	108	6	5	265	1	265	718	665.67
R011	20	68	11	Female	22	21	spider1.jpg	Spider	5	4747	12	1692.58	Dot15	3788	6	1233	38	6	6	263	1	263	735	689.87
R011	20	68	11	Female	22	22	spider2.jpg	Spider	3	4681	15	1693.9	Dot05	3178	6	1139	177	6	6	240	2	45	801	730.67
R011	20	68	11	Female	22	23	scorpion4.jpg	Scorpion	4	4949	7	1138.59	Dot11	4572	5	461	116	5	7	256	1	256	761	705.49
R011	20	68	11	Female	22	24	snake4.jpg	Snake	4	4787	9	1546.29	Dot10	4056	3	984	197	6	5	216	2	13	774	683.46
R011	20	68	11	Female	22	25	crab2.jpg	Crab	3	4974	6	1250.36	Dot16	4495	2	604	2055	3	2	234	2	43	759	675.72
R011	20	68	11	Female	22	26	crab5.jpg	Crab	2	4964	6	1377.91	Dot12	4635	3	429	95	4	2	245	2	86	696	660.43
R011	20	68	11	Female	22	27	spider3.jpg	Spider	1	4899	9	1290.44	Dot03	4382	6	635	104	6	6	256	1	256	691	628.83
R011	20	68	11	Female	22	28	crab3.jpg	Crab	1	4915	9	1117.45	Dot04	4532	5	503	153	5	3	232	2	66	723	671.63
R011	20	68	11	Female	22	29	scorpion1.jpg	Scorpion	5	4876	8	1240.79	Dot06	4383	5	640	107	6	5	232	1	232	724	647.59
R011	20	68	11	Female	22	30	crab2.jpg	Crab	3	4785	12	1441.81	Dot16	4052	6	961	100	3	2	247	2	13	682	628.99
R011	20	68	11	Female	22	31	spider4.jpg	Spider	4	4726	11	1803.2	Dot14	3707	4	1329	90	6	6	241	2	36	736	646.16
R011	20	68	11	Female	22	32	snake3.jpg	Snake	1	4903	7	1137.54	Dot17	4524	5	503	89	6	5	379	2	264	730	676.37
R011	20	68	11	Female	22	33	snake4.jpg	Snake	4	4868	9	1514.56	Dot10	4148	4	925	136	6	5	422	3	33	655	607.99
R011	20	68	11	Female	22	34	snake2.jpg	Snake	3	4714	11	2312.89	Dot19	3559	3	1514	118	6	5	263	2	46	718	644.29
R011	20	68	11	Female	22	35	scorpion5.jpg	Scorpion	2	4965	5	1119.24	Dot13	4566	3	417	251	6	6	356	1	356	640	579.44
R011	20	68	11	Female	22	36	spider5.jpg	Spider	2	4944	7	1108.99	Dot08	4746	5	259	152	6	6	198	2	17	667	619.99
R011	20	68	11	Female	22	37	spider2.jpg	Spider	3	4704	12	2171.61	Dot05	3439	4	1614	191	6	6	275	2	114	677	642.19
R011	20	68	11	Female	22	38	scorpion3.jpg	Scorpion	1	4545	16	3285.32	Dot18	2751	2	2327	80	6	4	240	2	62	730	647.84
R011	20	68	11	Female	22	39	crab4.jpg	Crab	4	4915	9	1312.98	Dot07	4580	6	442	190	3	1	210	2	33	668	619.79
R011	20	68	11	Female	22	40	scorpion4.jpg	Scorpion	4	4888	7	1528.03	Dot11	4400	4	637	221	5	7	225	1	225	615	584.95
R011	20	68	11	Female	22	41	snake1.jpg	Snake	5	4973	10	1475.65	Dot01	4523	7	562	95	6	5	357	2	74	688	609.07
R011	20	68	11	Female	22	42	crab1.jpg	Crab	5	4771	9	2093.59	Dot20	3703	1	1408	3703	5	3	60	1	60	649	598.62
R011	20	68	11	Female	22	43	scorpion2.jpg	Scorpion	3	4931	7	1339.05	Dot02	4593	4	457	139	6	6	249	2	195	731	687.21
R011	20	68	11	Female	22	44	spider1.jpg	Spider	5	4885	6	1798.76	Dot15	4434	3	632	176	6	6	199	1	199	693	617.08
R011	20	68	11	Female	22	45	snake5.jpg	Snake	2	4585	16	2919.4	Dot09	2885	5	2055	90	6	5	53	1	53	659	595.89
R012	5	51	3	Male	22	6	snake2.jpg	Snake	3	4418	16	1850.76	Dot19	1460	5	1528	159	1	1	1532	3	353	776	709.81
R012	5	51	3	Male	22	7	snake1.jpg	Snake	5	4711	10	2409.86	Dot01	3128	3	1751	209	2	1	555	1	555	818	719.16
R012	5	51	3	Male	22	8	spider3.jpg	Spider	1	4621	12	2663.19	Dot03	2932	1	2164	2932	1	1	350	1	350	819	714.52
R012	5	51	3	Male	22	9	scorpion2.jpg	Scorpion	3	4836	6	1517.98	Dot02	4195	2	887	102	2	1	255	1	255	790	727.86
R012	5	51	3	Male	22	10	snake5.jpg	Snake	2	4973	4	864.189	Dot09	4607	2	473	173	1	1	254	1	254	813	713.58
R012	5	51	3	Male	22	11	crab1.jpg	Crab	5	4860	6	1344.55	Dot20	4094	2	986	143	1	1	328	1	328	757	661.93
R012	5	51	3	Male	22	12	crab5.jpg	Crab	2	5062	2	712.931	Dot12	4761	1	350	4761	1	2	301	1	301	828	743.03
R012	5	51	3	Male	22	13	scorpion3.jpg	Scorpion	1	4928	5	1003.18	Dot18	4295	1	816	4295	2	1	291	1	291	738	690.66
R012	5	51	3	Male	22	14	snake3.jpg	Snake	1	5014	3	765.24	Dot17	4760	2	312	116	2	1	254	1	254	821	757.61
R012	5	51	3	Male	22	15	spider1.jpg	Spider	5	4848	6	1264.63	Dot15	4255	2	679	165	2	1	254	1	254	786	686.97
R012	5	51	3	Male	22	16	spider4.jpg	Spider	4	4848	8	1192.62	Dot14	3473	3	851	172	2	1	252	1	252	815	738.9
R012	5	51	3	Male	22	17	snake4.jpg	Snake	4	4932	4	991.969	Dot10	4369	1	735	4369	1	1	243	1	243	705	667.11
R012	5	51	3	Male	22	18	spider2.jpg	Spider	3	4883	7	1039.01	Dot05	4403	4	648	199	2	1	302	1	302	736	669.45
R012	5	51	3	Male	22	19	scorpion5.jpg	Scorpion	2	4925	8	709.67	Dot13	4587	5	464	1439	2	1	245	2	60	739	680.87
R012	5	51	3	Male	22	20	scorpion1.jpg	Scorpion	5	4742	8	1514.41	Dot06	3774	2	1165	143	1	1	313	1	313	759	701.33
R012	5	51	3	Male	22	21	crab4.jpg	Crab	4	4845	8	1091.15	Dot07	4041	3	794	3476	1	1	460	3	114	785	737.3
R012	5	51	3	Male	22	22	scorpion4.jpg	Scorpion	4	4757	8	1155.82	Dot11	4139	4	906	3451	2	1	334	1	334	753	685.03
R012	5	51	3	Male	22	23	spider5.jpg	Spider	2	5001	4	784.777	Dot08	4618	2	474	156	2	1	252	1	252	840	752.66
R012	5	51	3	Male	22	24	crab3.jpg	Crab	1	4825	8	1424.44	Dot04	3993	2	1105	191	1	1	248	1	248	826	710.9
R012	5	51	3	Male	22	25	crab2.jpg	Crab	3	4799	6	1210.55	Dot16	4256	2	670	178	1	1	214	1	214	778	695.22
R012	5	51	3	Male	22	26	spider4.jpg	Spider	4	4889	7	1035.5	Dot14	4282	3	762	304	2	1	277	1	277	721	646.42
R012	5	51	3	Male	22	27	spider5.jpg	Spider	2	4992	4	768.187	Dot08	4613	2	470	185	2	1	253	1	253	798	749.65
R012	5	51	3	Male	22	28	snake5.jpg	Snake	2	4980	4	669.851	Dot09	4665	2	418	185	1	1	260	1	260	711	652.88
R012	5	51	3	Male	22	29	crab5.jpg	Crab	2	5022	4	626.406	Dot12	4770	3	308	120	1	2	252	1	252	704	654.93
R012	5	51	3	Male	22	30	scorpion1.jpg	Scorpion	5	4850	9	1229.34	Dot06	4101	5	899	111	1	1	282	1	282	697	641.46
R012	5	51	3	Male	22	31	scorpion2.jpg	Scorpion	3	4495	14	2090.93	Dot02	3067	3	1818	148	2	1	180	2	65	765	710.01
R012	5	51	3	Male	22	32	scorpion5.jpg	Scorpion	2	5011	3	844.164	Dot13	4577	1	523	4577	2	1	269	1	269	810	750.71
R012	5	51	3	Male	22	33	spider2.jpg	Spider	3	4907	5	1112.22	Dot05	4158	1	945	4158	2	1	279	1	279	811	752.11
R012	5	51	3	Male	22	34	snake1.jpg	Snake	5	4367	11	1345.25	Dot01	3577	7	1010	258	2	1	243	1	243	695	636.39
R012	5	51	3	Male	22	35	scorpion4.jpg	Scorpion	4	4161	13	1279.98	Dot11	3461	8	915	203	2	1	282	2	113	734	652.64
R012	5	51	3	Male	22	36	snake4.jpg	Snake	4	4426	12	1826.65	Dot10	3190	3	1641	1936	1	1	263	1	263	782	708.17
R012	5	51	3	Male	22	37	crab1.jpg	Crab	5	4389	11	1578.03	Dot20	3437	4	1342	147	1	1	233	1	233	663	619.18
R012	5	51	3	Male	22	38	spider3.jpg	Spider	1	4330	16	2725.41	Dot03	2454	3	2486	644	1	1	245	1	245	753	678.2
R012	5	51	3	Male	22	39	crab2.jpg	Crab	3	4597	8	1345.03	Dot16	3977	4	854	187	1	1	259	1	259	771	670.59
R012	5	51	3	Male	22	40	scorpion3.jpg	Scorpion	1	4499	8	1127.38	Dot18	3884	4	823	590	2	1	272	1	272	821	695.45
R012	5	51	3	Male	22	41	crab4.jpg	Crab	4	4694	7	1381.48	Dot07	3786	4	890	164	1	1	456	1	456	903	814.02
R012	5	51	3	Male	22	42	snake3.jpg	Snake	1	4534	11	832.741	Dot17	4029	8	489	87	2	1	247	1	247	705	661.44
R012	5	51	3	Male	22	43	snake2.jpg	Snake	3	4611	7	1287.15	Dot19	3999	4	773	264	1	1	268	1	268	715	665.49
R012	5	51	3	Male	22	44	crab3.jpg	Crab	1	4410	14	2087.16	Dot04	3157	5	1759	121	1	1	264	1	264	730	665.95
R012	5	51	3	Male	22	45	spider1.jpg	Spider	5	3989	11	1045.36	Dot15	3510	8	660	278	2	1	380	2	36	728	662.48
R013	3	45	9	Female	21	6	snake2.jpg	Snake	3	4847	8	971.785	Dot19	4325	5	649	145	4	2	273	1	273	495	423.19
R013	3	45	9	Female	21	7	spider3.jpg	Spider	1	4615	10	690.942	Dot03	4208	7	535	300	5	4	218	2	62	467	402.81
R013	3	45	9	Female	21	8	snake3.jpg	Snake	1	4814	8	619.047	Dot17	4054	4	578	322	2	2	253	1	253	460	400.34
R013	3	45	9	Female	21	9	spider1.jpg	Spider	5	4371	12	1121.48	Dot15	3520	7	1072	152	5	5	248	1	248	480	406.54
R013	3	45	9	Female	21	10	crab3.jpg	Crab	1	4494	13	620.598	Dot04	4144	10	479	133	2	2	267	2	220	497	410.09
R013	3	45	9	Female	21	11	scorpion2.jpg	Scorpion	3	4640	12	708.788	Dot02	3938	6	429	82	5	4	223	3	39	441	371.37
R013	3	45	9	Female	21	12	snake5.jpg	Snake	2	4537	11	473.188	Dot09	4231	8	421	207	3	3	223	2	33	480	388.65
R013	3	45	9	Female	21	13	scorpion5.jpg	Scorpion	2	4082	10	634.838	Dot13	3480	7	460	309	5	5	481	2	243	507	400.31
R013	3	45	9	Female	21	14	scorpion1.jpg	Scorpion	5	4186	16	1974.12	Dot06	2482	6	2225	124	6	4	210	1	210	489	409.66
R013	3	45	9	Female	21	15	scorpion4.jpg	Scorpion	4	4338	10	573.808	Dot11	3962	7	498	137	6	4	212	1	212	490	400.52
R013	3	45	9	Female	21	16	crab5.jpg	Crab	2	4733	8	690.56	Dot12	4226	3	693	156	3	3	222	2	62	510	405.21
R013	3	45	9	Female	21	17	snake1.jpg	Snake	5	4529	11	892.244	Dot01	3726	6	848	168	3	1	247	1	247	458	377.34
R013	3	45	9	Female	21	18	spider5.jpg	Spider	2	4924	4	503.008	Dot08	4701	3	281	140	6	6	223	1	223	459	378.04
R013	3	45	9	Female	21	19	snake4.jpg	Snake	4	4487	10	1439.55	Dot10	3463	4	1345	193	5	4	0	0	0	433	381.75
R013	3	45	9	Female	21	20	spider4.jpg	Spider	4	4503	9	1023.21	Dot14	3925	5	764	190	5	4	219	2	41	434	383.38
R013	3	45	9	Female	21	21	scorpion3.jpg	Scorpion	1	4714	8	1246.87	Dot18	3824	3	1109	118	5	3	241	1	241	439	382.69
R013	3	45	9	Female	21	22	crab2.jpg	Crab	3	4048	10	746.665	Dot16	3524	6	670	193	1	1	197	2	24	445	377.11
R013	3	45	9	Female	21	23	spider2.jpg	Spider	3	4480	12	1394.33	Dot05	3631	5	1129	189	4	3	243	2	93	409	359.93
R013	3	45	9	Female	21	24	crab4.jpg	Crab	4	4601	6	553.718	Dot07	4233	4	438	116	2	2	233	1	233	416	349.32
R013	3	45	9	Female	21	25	crab1.jpg	Crab	5	4522	15	2043.71	Dot20	2957	3	2031	176	1	1	231	2	83	418	372.26
R013	3	45	9	Female	21	26	spider3.jpg	Spider	1	4727	7	750.311	Dot03	4333	4	504	212	5	4	232	2	42	443	373.67
R013	3	45	9	Female	21	27	snake2.jpg	Snake	3	4122	12	1432.24	Dot19	3223	6	1155	194	4	2	228	2	97	444	394.56
R013	3	45	9	Female	21	28	snake3.jpg	Snake	1	4711	9	620.306	Dot17	4360	6	471	175	2	2	242	2	109	444	355.94
R013	3	45	9	Female	21	29	snake5.jpg	Snake	2	4795	5	448.673	Dot09	4596	4	293	102	3	3	199	1	199	452	380.77
R013	3	45	9	Female	21	30	crab4.jpg	Crab	4	4662	10	826.38	Dot07	3525	3	1435	189	2	2	267	1	267	514	445.47
R013	3	45	9	Female	21	31	crab5.jpg	Crab	2	4602	7	561.128	Dot12	4330	6	323	157	3	3	272	1	272	404	362.96
R013	3	45	9	Female	21	32	spider5.jpg	Spider	2	5016	4	503.166	Dot08	4799	2	294	129	6	6	217	2	64	442	371.83
R013	3	45	9	Female	21	33	scorpion5.jpg	Scorpion	2	4682	9	703.461	Dot13	4064	5	450	443	5	5	498	3	30	443	367.66
R013	3	45	9	Female	21	34	snake4.jpg	Snake	4	4514	13	1071.93	Dot10	3772	8	955	115	5	4	237	2	87	435	352.83
R013	3	45	9	Female	21	35	spider1.jpg	Spider	5	4588	8	991.037	Dot15	3908	4	837	206	5	5	234	2	33	420	351.4
R013	3	45	9	Female	21	36	scorpion2.jpg	Scorpion	3	4709	13	751.041	Dot02	4271	10	544	137	5	4	228	2	47	410	339.03
R013	3	45	9	Female	21	37	crab2.jpg	Crab	3	4652	10	817.691	Dot16	3684	4	783	238	1	1	242	1	242	398	326.31
R013	3	45	9	Female	21	38	spider2.jpg	Spider	3	4827	12	911.162	Dot05	3864	6	723	174	4	3	248	2	71	384	338.14
R013	3	45	9	Female	21	39	scorpion3.jpg	Scorpion	1	4403	9	537.251	Dot18	4074	7	415	128	5	3	329	2	264	459	382.07
R013	3	45	9	Female	21	40	snake1.jpg	Snake	5	4538	11	876.923	Dot01	3640	7	739	927	3	1	710	3	277	410	368.69
R013	3	45	9	Female	21	41	scorpion4.jpg	Scorpion	4	4220	9	688.933	Dot11	3707	6	508	105	6	4	346	2	254	418	371.93
R013	3	45	9	Female	21	42	scorpion1.jpg	Scorpion	5	4431	16	1690	Dot06	3204	7	1598	227	6	4	242	2	81	428	347.05
R013	3	45	9	Female	21	43	crab1.jpg	Crab	5	4709	11	1901.71	Dot20	3263	2	1834	230	1	1	265	2	90	424	373.63
R013	3	45	9	Female	21	44	crab3.jpg	Crab	1	4869	5	675.063	Dot04	4543	3	415	114	2	2	252	1	252	392	343.38
R013	3	45	9	Female	21	45	spider4.jpg	Spider	4	4338	15	1128.79	Dot14	3694	10	840	169	5	4	244	2	129	439	373.28
R014	11	66	20	Male	22	6	scorpion5.jpg	Scorpion	2	5004	4	1040.21	Dot13	4380	2	705	3305	5	6	624	2	497	1520	1366.95
R014	11	66	20	Male	22	7	spider4.jpg	Spider	4	4800	11	1394.1	Dot14	3714	6	1101	190	7	7	613	3	323	1554	1432.33
R014	11	66	20	Male	22	8	scorpion4.jpg	Scorpion	4	4601	14	1162.52	Dot11	2198	3	1053	734	5	5	1343	6	292	1299	1135.64
R014	11	66	20	Male	22	9	crab1.jpg	Crab	5	4787	10	874.557	Dot20	2986	4	850	450	3	3	1474	4	326	1273	1119.02
R014	11	66	20	Male	22	10	crab2.jpg	Crab	3	4919	8	985.515	Dot16	4314	4	760	113	4	4	394	2	327	1235	1052.83
R014	11	66	20	Male	22	11	crab5.jpg	Crab	2	4927	6	554.215	Dot12	4603	4	447	153	3	4	278	1	278	1165	1041.56
R014	11	66	20	Male	22	12	crab4.jpg	Crab	4	4909	6	913.859	Dot07	4143	2	953	776	2	2	382	1	382	1298	1112.97
R014	11	66	20	Male	22	13	snake4.jpg	Snake	4	4677	13	1577.65	Dot10	3223	5	1477	205	5	4	569	3	257	1114	990.1
R014	11	66	20	Male	22	14	crab3.jpg	Crab	1	4800	10	761.537	Dot04	4262	6	674	503	2	2	277	2	135	1030	942.99
R014	11	66	20	Male	22	15	snake3.jpg	Snake	1	4802	12	771.63	Dot17	4109	8	672	214	6	4	573	3	302	1121	993.71
R014	11	66	20	Male	22	16	snake5.jpg	Snake	2	4896	7	597.351	Dot09	4602	5	411	104	6	4	250	1	250	1186	1021.52
R014	11	66	20	Male	22	17	spider2.jpg	Spider	3	4836	10	1211.32	Dot05	3937	5	1119	144	6	7	293	1	293	1242	1049.75
R014	11	66	20	Male	22	18	scorpion1.jpg	Scorpion	5	4642	11	1596.38	Dot06	3198	4	1356	185	4	6	661	2	274	1137	1031.13
R014	11	66	20	Male	22	19	snake2.jpg	Snake	3	4764	11	1494.02	Dot19	3650	5	1394	102	5	4	331	1	331	1181	1044.65
R014	11	66	20	Male	22	20	spider3.jpg	Spider	1	4944	6	845.109	Dot03	4606	4	425	121	7	7	338	2	264	1203	1003.39
R014	11	66	20	Male	22	21	spider5.jpg	Spider	2	4975	4	668.427	Dot08	4681	3	392	161	7	7	294	1	294	1054	985.85
R014	11	66	20	Male	22	22	snake1.jpg	Snake	5	4984	5	722.137	Dot01	4545	3	522	148	6	5	289	1	289	1183	1016.92
R014	11	66	20	Male	22	23	scorpion3.jpg	Scorpion	1	4812	7	686.087	Dot18	4412	5	501	208	5	6	400	2	259	1063	946.2
R014	11	66	20	Male	22	24	spider1.jpg	Spider	5	4857	11	1065.5	Dot15	4215	8	787	191	7	7	277	1	277	951	883.55
R014	11	66	20	Male	22	25	scorpion2.jpg	Scorpion	3	4922	8	806.866	Dot02	4509	6	502	357	4	6	284	1	284	1083	957.37
R014	11	66	20	Male	22	26	scorpion1.jpg	Scorpion	5	4788	9	1514.81	Dot06	3683	3	1386	130	4	6	286	1	286	1104	971.5
R014	11	66	20	Male	22	27	spider1.jpg	Spider	5	4728	12	953.461	Dot15	3560	6	940	674	7	7	659	3	289	1012	924.74
R014	11	66	20	Male	22	28	snake1.jpg	Snake	5	4917	6	767.194	Dot01	4340	3	731	698	6	5	306	1	306	1042	917.26
R014	11	66	20	Male	22	29	scorpion2.jpg	Scorpion	3	4860	6	737.196	Dot02	4453	4	495	233	4	6	303	1	303	1047	956.13
R014	11	66	20	Male	22	30	crab4.jpg	Crab	4	4819	7	813.547	Dot07	4415	5	510	342	2	2	274	1	274	934	844.53
R014	11	66	20	Male	22	31	crab2.jpg	Crab	3	4742	8	818.676	Dot16	4044	4	851	1784	4	4	284	1	284	996	804.08
R014	11	66	20	Male	22	32	scorpion3.jpg	Scorpion	1	4693	9	939.86	Dot18	4158	6	733	256	5	6	0	0	0	1172	1026.6
R014	11	66	20	Male	22	33	crab3.jpg	Crab	1	4928	7	675.573	Dot04	4571	5	451	145	2	2	286	1	286	1185	1015.88
R014	11	66	20	Male	22	34	spider3.jpg	Spider	1	4939	9	544.572	Dot03	4546	7	463	1050	7	7	267	1	267	1156	888.99
R014	11	66	20	Male	22	35	spider2.jpg	Spider	3	4988	6	597.144	Dot05	4624	4	457	123	6	7	0	0	0	1002	851.93
R014	11	66	20	Male	22	36	scorpion5.jpg	Scorpion	2	4848	9	678.638	Dot13	3996	5	570	1432	5	6	680	2	274	1088	929.42
R014	11	66	20	Male	22	37	snake3.jpg	Snake	1	4560	11	811.972	Dot17	3721	7	723	113	6	4	549	3	300	945	839.94
R014	11	66	20	Male	22	38	snake4.jpg	Snake	4	4905	8	904.328	Dot10	4277	4	785	139	5	4	272	1	272	1113	995.16
R014	11	66	20	Male	22	39	spider4.jpg	Spider	4	4860	8	920.71	Dot14	4138	2	960	2643	7	7	490	3	275	1017	909.91
R014	11	66	20	Male	22	40	snake5.jpg	Snake	2	5005	5	595.722	Dot09	4687	4	371	142	6	4	318	1	318	909	783.82
R014	11	66	20	Male	22	41	crab5.jpg	Crab	2	4882	8	673.695	Dot12	4299	5	441	897	3	4	583	3	271	1078	899.66
R014	11	66	20	Male	22	42	scorpion4.jpg	Scorpion	4	4530	9	904.698	Dot11	3912	6	843	1031	5	5	260	1	260	830	744.52
R014	11	66	20	Male	22	43	spider5.jpg	Spider	2	4420	7	998.259	Dot08	3919	5	318	186	7	7	501	2	267	1145	998.8
R014	11	66	20	Male	22	44	crab1.jpg	Crab	5	4913	8	920.465	Dot20	4239	4	834	146	3	3	398	2	296	1011	880.94
R014	11	66	20	Male	22	45	snake2.jpg	Snake	3	4841	7	688.221	Dot19	4239	4	746	3159	5	4	373	1	373	1066	869.35
R015	3	49	9	Male	20	6	scorpion2.jpg	Scorpion	3	4849	8	1235.19	Dot02	3959	3	1128	171	6	5	284	1	284	1137	1028.32
R015	3	49	9	Male	20	7	snake4.jpg	Snake	4	4747	8	1158.32	Dot10	4124	5	760	109	4	2	237	1	237	900	825.84
R015	3	49	9	Male	20	8	scorpion3.jpg	Scorpion	1	4740	9	1651.02	Dot18	3476	2	1554	3351	6	5	244	1	244	946	855.33
R015	3	49	9	Male	20	9	crab2.jpg	Crab	3	4827	9	1315.79	Dot16	3327	4	728	1120	1	1	1213	3	316	1011	883.35
R015	3	49	9	Male	20	10	crab1.jpg	Crab	5	4996	4	995.67	Dot20	4532	2	551	115	4	1	245	1	245	860	800.25
R015	3	49	9	Male	20	11	snake1.jpg	Snake	5	4684	10	1125.96	Dot01	3570	4	1084	179	4	1	220	1	220	920	837.92
R015	3	49	9	Male	20	12	spider4.jpg	Spider	4	5018	3	1007.68	Dot14	4557	1	543	4557	4	6	298	1	298	788	745.54
R015	3	49	9	Male	20	13	snake2.jpg	Snake	3	4797	11	1051.25	Dot19	3205	5	794	110	4	1	1210	3	271	812	765.28
R015	3	49	9	Male	20	14	spider1.jpg	Spider	5	4596	12	1759.9	Dot15	3482	5	1392	158	2	5	253	1	253	870	788.19
R015	3	49	9	Male	20	15	scorpion5.jpg	Scorpion	2	5039	4	499.586	Dot13	4797	3	293	137	6	4	242	1	242	804	747.36
R015	3	49	9	Male	20	16	spider3.jpg	Spider	1	4404	16	1918.56	Dot03	2903	6	1906	1185	6	6	242	1	242	848	774.14
R015	3	49	9	Male	20	17	scorpion4.jpg	Scorpion	4	4479	13	1585.53	Dot11	3099	5	1672	175	6	3	256	1	256	819	745.87
R015	3	49	9	Male	20	18	crab4.jpg	Crab	4	4891	7	1133.19	Dot07	4022	2	1078	129	4	1	240	1	240	861	801.36
R015	3	49	9	Male	20	19	crab3.jpg	Crab	1	4689	14	1463.84	Dot04	3155	6	1317	118	4	1	554	3	70	908	798.38
R015	3	49	9	Male	20	20	snake3.jpg	Snake	1	4551	11	1367.88	Dot17	3678	6	1076	1108	4	1	262	1	262	886	796.67
R015	3	49	9	Male	20	21	snake5.jpg	Snake	2	4968	8	842.499	Dot09	4648	7	372	122	4	1	320	1	320	783	744.73
R015	3	49	9	Male	20	22	scorpion1.jpg	Scorpion	5	4667	10	822.178	Dot06	3882	6	719	1287	5	3	468	2	286	845	734.75
R015	3	49	9	Male	20	23	spider5.jpg	Spider	2	4693	12	500.448	Dot08	4197	9	439	132	4	5	410	2	239	805	764.52
R015	3	49	9	Male	20	24	crab5.jpg	Crab	2	4736	11	1451.81	Dot12	3483	4	1247	123	4	1	275	1	275	793	733.51
R015	3	49	9	Male	20	25	spider2.jpg	Spider	3	4579	8	799.141	Dot05	3842	3	768	1096	6	4	363	2	253	744	682.39
R015	3	49	9	Male	20	26	scorpion3.jpg	Scorpion	1	4689	14	1582.06	Dot18	2982	4	1565	148	6	5	732	2	252	803	733.35
R015	3	49	9	Male	20	27	crab3.jpg	Crab	1	4982	7	595.46	Dot04	4611	5	468	154	4	1	276	1	276	805	764.26
R015	3	49	9	Male	20	28	snake5.jpg	Snake	2	4815	11	541.186	Dot09	4481	9	405	171	4	1	233	1	233	773	713.76
R015	3	49	9	Male	20	29	snake2.jpg	Snake	3	4626	14	1559.75	Dot19	3404	7	1525	771	4	1	375	2	227	760	687.72
R015	3	49	9	Male	20	30	scorpion1.jpg	Scorpion	5	4578	12	1336.13	Dot06	3601	6	1070	224	5	3	574	3	244	754	701.78
R015	3	49	9	Male	20	31	scorpion2.jpg	Scorpion	3	4784	10	692.133	Dot02	4444	8	446	150	6	5	231	1	231	778	724.9
R015	3	49	9	Male	20	32	snake3.jpg	Snake	1	4741	8	1050.74	Dot17	4096	4	835	205	4	1	221	1	221	808	733.74
R015	3	49	9	Male	20	33	snake4.jpg	Snake	4	4829	7	658.425	Dot10	4249	3	536	2814	4	2	260	2	64	712	672.69
R015	3	49	9	Male	20	34	scorpion4.jpg	Scorpion	4	4594	13	1419.44	Dot11	3428	5	1487	343	6	3	237	1	237	815	735.04
R015	3	49	9	Male	20	35	spider5.jpg	Spider	2	4791	5	519.469	Dot08	4482	3	410	120	4	5	237	1	237	810	733.83
R015	3	49	9	Male	20	36	crab5.jpg	Crab	2	4605	9	629.72	Dot12	4273	7	449	114	4	1	243	1	243	754	715.28
R015	3	49	9	Male	20	37	crab2.jpg	Crab	3	4484	14	661.086	Dot16	3334	8	605	1192	1	1	762	3	264	802	720.18
R015	3	49	9	Male	20	38	snake1.jpg	Snake	5	4516	13	1034.77	Dot01	3759	8	600	199	4	1	398	2	243	1039	953.39
R015	3	49	9	Male	20	39	spider4.jpg	Spider	4	4732	10	886.145	Dot14	4264	7	626	111	4	6	242	1	242	857	805.58
R015	3	49	9	Male	20	40	spider1.jpg	Spider	5	4310	15	1496.07	Dot15	2516	6	1444	1154	2	5	480	2	285	876	804.45
R015	3	49	9	Male	20	41	crab1.jpg	Crab	5	4877	10	1002.4	Dot20	4127	5	945	1309	4	1	259	1	259	777	741.76
R015	3	49	9	Male	20	42	scorpion5.jpg	Scorpion	2	4622	9	455.684	Dot13	4092	7	312	1123	6	4	530	2	264	724	671.16
R015	3	49	9	Male	20	43	spider3.jpg	Spider	1	4614	15	927.688	Dot03	2953	6	711	176	6	6	1350	7	91	809	747.89
R015	3	49	9	Male	20	44	crab4.jpg	Crab	4	4418	13	1209.39	Dot07	3556	8	1073	111	4	1	267	1	267	713	669.3
R015	3	49	9	Male	20	45	spider2.jpg	Spider	3	4891	7	1035.1	Dot05	4037	2	1057	764	6	4	330	1	330	729	682.56
R016	11	55	10	Female	23	6	scorpion2.jpg	Scorpion	3	4742	11	1247.65	Dot02	3501	5	791	345	5	5	859	3	254	696	617.75
R016	11	55	10	Female	23	7	crab3.jpg	Crab	1	4599	15	1225.77	Dot04	2187	6	992	417	1	2	1637	5	364	710	619.95
R016	11	55	10	Female	23	8	crab1.jpg	Crab	5	4813	10	1178.11	Dot20	4157	6	840	82	2	2	275	1	275	637	569.06
R016	11	55	10	Female	23	9	snake2.jpg	Snake	3	4361	16	1468.42	Dot19	2879	9	1081	90	5	3	1123	5	251	811	664.34
R016	11	55	10	Female	23	10	spider3.jpg	Spider	1	4442	13	1000.83	Dot03	2433	6	396	98	5	6	1541	5	351	642	548.16
R016	11	55	10	Female	23	11	snake1.jpg	Snake	5	4284	12	1978.1	Dot01	2748	4	1647	105	4	3	955	5	266	695	605.86
R016	11	55	10	Female	23	12	crab5.jpg	Crab	2	4797	8	1115.03	Dot12	3759	3	751	119	2	2	1038	5	256	615	581.64
R016	11	55	10	Female	23	13	scorpion3.jpg	Scorpion	1	4551	10	904.377	Dot18	3134	5	549	125	5	6	1233	4	278	596	532.68
R016	11	55	10	Female	23	14	snake3.jpg	Snake	1	4264	10	893.362	Dot17	2715	5	523	595	4	3	1411	4	290	657	572.25
R016	11	55	10	Female	23	15	crab2.jpg	Crab	3	4750	10	919.407	Dot16	3475	5	517	184	3	4	1275	5	244	633	568.92
R016	11	55	10	Female	23	16	spider4.jpg	Spider	4	4474	13	1947.94	Dot14	2811	4	1709	981	5	6	268	1	268	624	541.4
R016	11	55	10	Female	23	17	crab4.jpg	Crab	4	4593	11	994.382	Dot07	3302	6	769	808	2	2	945	3	412	572	495.61
R016	11	55	10	Female	23	18	spider2.jpg	Spider	3	4391	15	2087.03	Dot05	2636	5	1980	626	5	6	450	2	292	603	506.45
R016	11	55	10	Female	23	19	scorpion5.jpg	Scorpion	2	4383	11	815.665	Dot13	3516	7	487	182	6	6	491	2	268	608	509.35
R016	11	55	10	Female	23	20	snake5.jpg	Snake	2	4396	15	889.088	Dot09	3029	9	728	271	6	3	1022	4	275	586	508.7
R016	11	55	10	Female	23	21	scorpion1.jpg	Scorpion	5	4135	17	1748.59	Dot06	1822	4	1680	263	6	5	607	3	293	572	497.47
R016	11	55	10	Female	23	22	snake4.jpg	Snake	4	4410	14	1381.01	Dot10	2042	3	995	241	4	3	1821	8	253	578	503.7
R016	11	55	10	Female	23	23	spider1.jpg	Spider	5	3952	13	1217.66	Dot15	2568	7	598	147	5	6	901	4	274	610	540.79
R016	11	55	10	Female	23	24	scorpion4.jpg	Scorpion	4	4762	7	981.528	Dot11	4305	5	549	772	6	6	273	1	273	560	489.75
R016	11	55	10	Female	23	25	spider5.jpg	Spider	2	4826	9	1031.05	Dot08	4180	6	492	140	5	6	524	2	237	636	521.45
R016	11	55	10	Female	23	26	crab2.jpg	Crab	3	4996	4	940.147	Dot16	4388	1	718	4388	3	4	409	2	265	485	455.22
R016	11	55	10	Female	23	27	snake3.jpg	Snake	1	4600	5	834.689	Dot17	4085	3	610	400	4	3	316	1	316	545	468.95
R016	11	55	10	Female	23	28	scorpion5.jpg	Scorpion	2	4830	5	1002.62	Dot13	4404	3	527	217	6	6	290	1	290	503	451.43
R016	11	55	10	Female	23	29	crab4.jpg	Crab	4	4690	10	1294.32	Dot07	4168	7	680	193	2	2	302	1	302	586	474.88
R016	11	55	10	Female	23	30	spider2.jpg	Spider	3	4285	16	1729.67	Dot05	2075	5	1283	480	5	6	1466	6	292	488	435.16
R016	11	55	10	Female	23	31	scorpion4.jpg	Scorpion	4	4679	9	951.34	Dot11	3731	4	536	110	6	6	779	4	282	452	424.45
R016	11	55	10	Female	23	32	crab5.jpg	Crab	2	4262	11	1104.97	Dot12	2815	5	515	653	2	2	1279	5	275	514	425.57
R016	11	55	10	Female	23	33	spider5.jpg	Spider	2	4202	16	903.588	Dot08	3120	11	365	117	5	6	1082	5	315	509	434.6
R016	11	55	10	Female	23	34	spider3.jpg	Spider	1	4737	8	986.577	Dot03	3669	4	551	611	5	6	911	3	297	535	451.41
R016	11	55	10	Female	23	35	snake4.jpg	Snake	4	4615	11	1130.85	Dot10	3958	6	883	97	4	3	222	2	41	525	462.64
R016	11	55	10	Female	23	36	scorpion3.jpg	Scorpion	1	4958	6	1149.53	Dot18	4332	4	706	112	5	6	626	2	265	481	425.38
R016	11	55	10	Female	23	37	crab1.jpg	Crab	5	4577	11	1556.87	Dot20	3164	4	1284	425	2	2	276	1	276	553	469.6
R016	11	55	10	Female	23	38	snake2.jpg	Snake	3	4634	6	936.2	Dot19	4284	5	402	192	5	3	350	1	350	513	445.36
R016	11	55	10	Female	23	39	snake1.jpg	Snake	5	4599	10	1777.98	Dot01	3497	6	848	105	4	3	668	2	281	524	429.59
R016	11	55	10	Female	23	40	crab3.jpg	Crab	1	4677	11	767.137	Dot04	3631	7	500	195	1	2	941	3	286	480	415.18
R016	11	55	10	Female	23	41	spider1.jpg	Spider	5	4504	12	2164.85	Dot15	3069	4	1814	135	5	6	551	2	296	525	442.6
R016	11	55	10	Female	23	42	scorpion2.jpg	Scorpion	3	4924	6	930.482	Dot02	4290	3	484	639	5	5	634	3	265	479	398.69
R016	11	55	10	Female	23	43	spider4.jpg	Spider	4	4182	13	1150.49	Dot14	2831	7	954	214	5	6	859	3	263	467	412.63
R016	11	55	10	Female	23	44	scorpion1.jpg	Scorpion	5	4105	18	2333.1	Dot06	1295	4	2084	118	6	5	932	4	268	532	442.62
R016	11	55	10	Female	23	45	snake5.jpg	Snake	2	4446	10	747.748	Dot09	2817	4	484	529	6	3	1353	4	292	513	449.49
R017	2	43	2	Female	21	6	spider2.jpg	Spider	3	4923	6	947.11	Dot05	4305	2	786	172	1	2	285	2	77	723	661.93
R017	2	43	2	Female	21	7	spider3.jpg	Spider	1	5008	5	487.18	Dot03	4530	1	580	4530	2	2	406	3	33	786	732.65
R017	2	43	2	Female	21	8	snake2.jpg	Snake	3	4823	8	1381.79	Dot19	3940	3	1123	198	3	1	283	1	283	764	667.08
R017	2	43	2	Female	21	9	spider4.jpg	Spider	4	4853	7	945.747	Dot14	4093	2	1001	142	2	3	0	0	0	773	669.66
R017	2	43	2	Female	21	10	scorpion2.jpg	Scorpion	3	4983	4	697.537	Dot02	4469	1	637	4469	3	3	317	1	317	652	581.04
R017	2	43	2	Female	21	11	scorpion3.jpg	Scorpion	1	4930	6	725.82	Dot18	4367	2	725	4005	3	3	419	3	43	680	555.38
R017	2	43	2	Female	21	12	snake5.jpg	Snake	2	4996	5	515.487	Dot09	4660	3	436	3020	2	2	272	1	272	700	596.32
R017	2	43	2	Female	21	13	crab2.jpg	Crab	3	4826	10	675.437	Dot16	4042	4	699	686	1	2	633	4	95	742	654.15
R017	2	43	2	Female	21	14	scorpion5.jpg	Scorpion	2	4915	6	575.744	Dot13	4543	2	550	202	3	2	260	2	35	683	566.89
R017	2	43	2	Female	21	15	scorpion4.jpg	Scorpion	4	4829	8	1416.67	Dot11	3765	1	1343	3765	3	3	274	1	274	663	575.47
R017	2	43	2	Female	21	16	snake1.jpg	Snake	5	4926	6	651.601	Dot01	4432	2	654	160	2	1	253	2	43	582	506.25
R017	2	43	2	Female	21	17	crab3.jpg	Crab	1	5019	3	508.936	Dot04	4646	2	420	97	1	3	373	1	373	650	549.47
R017	2	43	2	Female	21	18	spider5.jpg	Spider	2	4898	7	809.933	Dot08	4317	2	782	202	3	2	248	2	45	636	546.61
R017	2	43	2	Female	21	19	crab5.jpg	Crab	2	4955	5	492.657	Dot12	4586	2	493	114	1	2	266	2	65	622	518.28
R017	2	43	2	Female	21	20	crab1.jpg	Crab	5	4631	14	2118.31	Dot20	3035	3	2047	184	1	2	277	1	277	707	590.36
R017	2	43	2	Female	21	21	spider1.jpg	Spider	5	4911	6	961.135	Dot15	4365	2	713	222	3	2	250	2	103	674	526.13
R017	2	43	2	Female	21	22	snake3.jpg	Snake	1	4466	11	510.443	Dot17	3397	6	442	117	3	1	997	4	261	639	553.64
R017	2	43	2	Female	21	23	scorpion1.jpg	Scorpion	5	4457	13	544.097	Dot06	2620	2	2323	2536	3	2	444	4	39	800	678.18
R017	2	43	2	Female	21	24	crab4.jpg	Crab	4	4972	5	723.628	Dot07	4402	2	691	199	2	2	446	2	270	587	521.52
R017	2	43	2	Female	21	25	snake4.jpg	Snake	4	4470	12	1782.74	Dot10	3422	5	1371	219	2	1	408	2	286	680	574.67
R017	2	43	2	Female	21	26	spider3.jpg	Spider	1	4952	9	650.243	Dot03	4600	7	426	134	2	2	276	1	276	589	512.72
R017	2	43	2	Female	21	27	snake4.jpg	Snake	4	4489	8	708.703	Dot10	4091	6	492	147	2	1	398	2	316	572	507.85
R017	2	43	2	Female	21	28	snake5.jpg	Snake	2	4624	8	677.643	Dot09	3951	4	468	1829	2	2	598	3	265	592	542.95
R017	2	43	2	Female	21	29	snake1.jpg	Snake	5	4767	5	462.223	Dot01	4475	4	342	114	2	1	292	1	292	734	571.08
R017	2	43	2	Female	21	30	crab1.jpg	Crab	5	4742	10	1495.54	Dot20	3705	3	1206	144	1	2	446	3	111	620	517.83
R017	2	43	2	Female	21	31	snake3.jpg	Snake	1	4775	7	545.253	Dot17	4312	3	602	3651	3	1	360	3	22	588	501.51
R017	2	43	2	Female	21	32	scorpion3.jpg	Scorpion	1	4870	7	834.102	Dot18	4266	2	828	4066	3	3	259	2	13	583	468.15
R017	2	43	2	Female	21	33	crab5.jpg	Crab	2	4722	7	540.016	Dot12	3748	3	615	2857	1	2	855	3	275	567	499.01
R017	2	43	2	Female	21	34	crab4.jpg	Crab	4	4988	4	718.966	Dot07	4507	2	582	117	2	2	481	2	389	506	438.08
R017	2	43	2	Female	21	35	spider5.jpg	Spider	2	4870	4	528.029	Dot08	4599	3	326	116	3	2	271	1	271	476	441.39
R017	2	43	2	Female	21	36	scorpion4.jpg	Scorpion	4	4870	7	1240.19	Dot11	4005	2	1080	176	3	3	269	1	269	558	481.78
R017	2	43	2	Female	21	37	spider4.jpg	Spider	4	4693	8	610.51	Dot14	3616	3	508	2902	2	3	941	4	253	529	468.19
R017	2	43	2	Female	21	38	scorpion5.jpg	Scorpion	2	4960	5	584.168	Dot13	4569	3	496	157	3	2	279	1	279	532	488.36
R017	2	43	2	Female	21	39	crab2.jpg	Crab	3	4972	4	681.73	Dot16	4599	2	480	218	1	2	278	1	278	538	457.32
R017	2	43	2	Female	21	40	scorpion2.jpg	Scorpion	3	4472	8	631.361	Dot02	4042	6	549	190	3	3	356	1	356	569	452.61
R017	2	43	2	Female	21	41	crab3.jpg	Crab	1	4727	9	547.065	Dot04	3881	4	488	376	1	3	846	5	58	573	482.92
R017	2	43	2	Female	21	42	scorpion1.jpg	Scorpion	5	4778	9	1789.35	Dot06	3554	2	1543	280	3	2	416	2	293	626	484.67
R017	2	43	2	Female	21	43	spider2.jpg	Spider	3	4513	9	680.989	Dot05	3746	5	652	986	1	2	334	2	300	486	432.45
R017	2	43	2	Female	21	44	spider1.jpg	Spider	5	4788	8	1510.58	Dot15	3576	1	1529	3576	3	2	313	2	61	534	480.46
R017	2	43	2	Female	21	45	snake2.jpg	Snake	3	4941	6	590.148	Dot19	4229	3	843	112	3	1	521	2	323	587	501.94
R018	6	36	8	Female	20	6	crab3.jpg	Crab	1	4840	8	1577.86	Dot04	3637	2	1451	133	1	1	650	2	334	1146	995.81
R018	6	36	8	Female	20	7	crab2.jpg	Crab	3	4987	5	761.332	Dot16	4391	2	698	3230	1	1	307	1	307	1132	975.7
R018	6	36	8	Female	20	8	crab1.jpg	Crab	5	1797	18	1408.84	Dot20	503	6	2952	120	1	1	301	1	301	995	745.69
R018	6	36	8	Female	20	9	spider5.jpg	Spider	2	5018	4	559.421	Dot08	4625	2	465	138	4	1	241	1	241	1111	1015.95
R018	6	36	8	Female	20	10	snake4.jpg	Snake	4	4828	10	832.073	Dot10	651	3	771	214	6	2	320	1	320	899	764.78
R018	6	36	8	Female	20	11	scorpion4.jpg	Scorpion	4	5029	4	506.407	Dot11	4794	3	284	160	4	3	235	1	235	1077	962.49
R018	6	36	8	Female	20	12	snake2.jpg	Snake	3	2320	23	494.236	Dot19	1906	21	522	60	4	1	321	1	321	858	736.73
R018	6	36	8	Female	20	13	snake3.jpg	Snake	1	4976	5	417.175	Dot17	4641	2	443	157	5	1	225	2	32	929	823.56
R018	6	36	8	Female	20	14	spider3.jpg	Spider	1	4821	7	624.477	Dot03	4373	4	568	145	5	6	275	1	275	921	784.28
R018	6	36	8	Female	20	15	spider1.jpg	Spider	5	5008	4	633.077	Dot15	4538	2	548	123	3	2	262	1	262	1025	867.69
R018	6	36	8	Female	20	16	scorpion1.jpg	Scorpion	5	4611	10	1359.07	Dot06	1947	4	1163	113	6	1	232	1	232	830	704.55
R018	6	36	8	Female	20	17	scorpion3.jpg	Scorpion	1	4688	15	588.669	Dot18	4300	13	494	130	4	3	279	1	279	899	795.24
R018	6	36	8	Female	20	18	spider2.jpg	Spider	3	4814	7	1360.93	Dot05	3873	1	1222	3873	3	6	285	1	285	1000	849.56
R018	6	36	8	Female	20	19	scorpion5.jpg	Scorpion	2	4110	21	661.205	Dot13	3751	19	530	96	4	3	237	1	237	868	663.61
R018	6	36	8	Female	20	20	snake1.jpg	Snake	5	4968	6	865.769	Dot01	4423	3	658	127	4	1	254	1	254	917	843.79
R018	6	36	8	Female	20	21	scorpion2.jpg	Scorpion	3	5002	4	854.352	Dot02	4296	1	811	4296	3	2	353	1	353	900	825.43
R018	6	36	8	Female	20	22	spider4.jpg	Spider	4	640	6	1058.67	Dot14	0	0	640	0	3	7	242	1	242	893	755.37
R018	6	36	8	Female	20	23	crab5.jpg	Crab	2	5049	4	500.975	Dot12	4794	3	298	160	1	1	255	1	255	952	876.16
R018	6	36	8	Female	20	24	crab4.jpg	Crab	4	5027	3	630.231	Dot07	4581	1	518	4581	1	1	253	1	253	893	812.42
R018	6	36	8	Female	20	25	snake5.jpg	Snake	2	3328	26	463.078	Dot09	2936	23	560	110	4	1	333	2	265	915	659.35
R018	6	36	8	Female	20	26	crab5.jpg	Crab	2	5004	6	444.549	Dot12	4758	5	290	158	1	1	246	1	246	903	760.17
R018	6	36	8	Female	20	27	scorpion5.jpg	Scorpion	2	4595	14	612.713	Dot13	4244	12	669	350	4	3	242	1	242	852	639.6
R018	6	36	8	Female	20	28	scorpion2.jpg	Scorpion	3	4957	5	821.906	Dot02	4260	1	839	4260	3	2	260	1	260	955	873.94
R018	6	36	8	Female	20	29	scorpion3.jpg	Scorpion	1	1646	18	618.429	Dot18	1214	15	572	144	4	3	251	1	251	901	720.07
R018	6	36	8	Female	20	30	snake2.jpg	Snake	3	689	3	1120.34	Dot19	0	0	689	0	4	1	255	1	255	963	890.29
R018	6	36	8	Female	20	31	spider3.jpg	Spider	1	4629	7	1177.24	Dot03	4080	3	985	167	5	6	270	1	270	912	788.46
R018	6	36	8	Female	20	32	crab1.jpg	Crab	5	989	5	1601.91	Dot20	0	0	989	0	1	1	252	1	252	981	893.89
R018	6	36	8	Female	20	33	spider1.jpg	Spider	5	4999	5	604.868	Dot15	4582	3	498	178	3	2	240	1	240	924	846.71
R018	6	36	8	Female	20	34	crab4.jpg	Crab	4	4885	7	669.494	Dot07	4433	5	529	602	1	1	259	1	259	991	881.66
R018	6	36	8	Female	20	35	spider5.jpg	Spider	2	5027	4	449.658	Dot08	4660	2	436	165	4	1	263	1	263	842	768.37
R018	6	36	8	Female	20	36	snake3.jpg	Snake	1	4811	3	594.919	Dot17	4543	2	554	1325	5	1	268	1	268	898	782.12
R018	6	36	8	Female	20	37	scorpion4.jpg	Scorpion	4	5002	4	595.048	Dot11	4529	2	556	101	4	3	281	1	281	959	864.96
R018	6	36	8	Female	20	38	snake5.jpg	Snake	2	526	7	482.506	Dot09	0	0	526	0	4	1	252	1	252	813	534.25
R018	6	36	8	Female	20	39	spider2.jpg	Spider	3	1195	15	1380.94	Dot05	0	0	1195	0	3	6	249	1	249	896	620.27
R018	6	36	8	Female	20	40	scorpion1.jpg	Scorpion	5	945	6	1769.67	Dot06	0	0	945	0	6	1	321	2	252	1022	564.89
R018	6	36	8	Female	20	41	spider4.jpg	Spider	4	807	5	1249.61	Dot14	0	0	807	0	3	7	234	1	234	981	907.55
R018	6	36	8	Female	20	42	snake4.jpg	Snake	4	567	3	1015.06	Dot10	0	0	567	0	6	2	198	1	198	911	437.03
R018	6	36	8	Female	20	43	crab2.jpg	Crab	3	5024	4	550.024	Dot16	4592	2	506	1187	1	1	266	1	266	979	863.15
R018	6	36	8	Female	20	44	crab3.jpg	Crab	1	4938	6	814.209	Dot04	4346	3	725	163	1	1	241	1	241	884	735.2
R018	6	36	8	Female	20	45	snake1.jpg	Snake	5	4950	6	997.146	Dot01	4155	2	930	159	4	1	250	1	250	921	826.89
R019	26	69	11	Female	23	6	snake1.jpg	Snake	5	4706	10	752.715	Dot01	3880	5	622	133	7	7	661	4	238	896	772.59
R019	26	69	11	Female	23	7	snake4.jpg	Snake	4	4513	11	1346.6	Dot10	3705	6	1068	193	7	7	331	2	212	916	807.14
R019	26	69	11	Female	23	8	crab5.jpg	Crab	2	4801	11	640.395	Dot12	4017	6	574	420	2	2	577	3	224	814	711.15
R019	26	69	11	Female	23	9	crab1.jpg	Crab	5	4546	14	1630.45	Dot20	3565	6	1191	185	1	1	261	2	229	885	749.04
R019	26	69	11	Female	23	10	scorpion2.jpg	Scorpion	3	4412	14	657.582	Dot02	3879	10	543	152	6	7	480	3	246	807	708.21
R019	26	69	11	Female	23	11	scorpion3.jpg	Scorpion	1	4572	8	903.609	Dot18	4064	5	648	182	6	6	407	2	239	764	650.49
R019	26	69	11	Female	23	12	spider1.jpg	Spider	5	4473	12	1118.39	Dot15	3708	7	972	121	6	7	345	2	223	876	746.41
R019	26	69	11	Female	23	13	scorpion1.jpg	Scorpion	5	4348	16	1608.25	Dot06	3256	7	1467	475	6	5	274	2	244	814	672.6
R019	26	69	11	Female	23	14	snake2.jpg	Snake	3	4580	15	1602.51	Dot19	3376	7	1518	268	7	7	217	1	217	862	791.54
R019	26	69	11	Female	23	15	crab2.jpg	Crab	3	4532	14	1107.19	Dot16	3419	7	1408	195	1	1	456	2	238	859	727.43
R019	26	69	11	Female	23	16	spider2.jpg	Spider	3	4495	15	1680.29	Dot05	3242	7	1492	130	4	7	238	1	238	804	720.61
R019	26	69	11	Female	23	17	snake5.jpg	Snake	2	4713	13	654.245	Dot09	4273	10	550	130	7	7	337	2	231	782	683.28
R019	26	69	11	Female	23	18	scorpion5.jpg	Scorpion	2	4552	11	489.605	Dot13	4259	9	410	814	6	6	220	1	220	721	659.53
R019	26	69	11	Female	23	19	scorpion4.jpg	Scorpion	4	4537	15	943.042	Dot11	3974	10	854	105	5	7	290	2	245	822	693.46
R019	26	69	11	Female	23	20	snake3.jpg	Snake	1	4484	16	2330.84	Dot17	2616	5	1984	170	7	7	593	2	227	914	793.41
R019	26	69	11	Female	23	21	spider5.jpg	Spider	2	4746	10	648.215	Dot08	4291	7	439	120	6	7	356	2	225	775	699.29
R019	26	69	11	Female	23	22	spider3.jpg	Spider	1	4818	7	498.378	Dot03	4504	4	430	119	5	6	203	2	57	785	680.1
R019	26	69	11	Female	23	23	spider4.jpg	Spider	4	4780	12	728.802	Dot14	4241	8	741	442	5	7	343	2	225	815	665.52
R019	26	69	11	Female	23	24	crab4.jpg	Crab	4	4434	14	1200.22	Dot07	3642	8	1071	98	1	2	222	1	222	764	650.37
R019	26	69	11	Female	23	25	crab3.jpg	Crab	1	4695	11	759.306	Dot04	4253	7	601	125	1	2	168	2	101	761	669.3
R019	26	69	11	Female	23	26	scorpion2.jpg	Scorpion	3	4801	9	778.277	Dot02	4186	5	827	109	6	7	356	1	356	681	596.9
R019	26	69	11	Female	23	27	scorpion3.jpg	Scorpion	1	4854	9	531.566	Dot18	4431	6	582	338	6	6	423	3	241	823	665.51
R019	26	69	11	Female	23	28	crab2.jpg	Crab	3	4561	9	1019.32	Dot16	3730	3	1180	254	1	1	317	2	193	780	640.36
R019	26	69	11	Female	23	29	scorpion4.jpg	Scorpion	4	4581	14	1775.71	Dot11	3343	5	1712	251	5	7	296	2	233	778	677.22
R019	26	69	11	Female	23	30	crab4.jpg	Crab	4	4862	11	592.065	Dot07	4303	8	502	110	1	2	242	1	242	762	641.88
R019	26	69	11	Female	23	31	spider3.jpg	Spider	1	4794	8	645.801	Dot03	4347	5	552	130	5	6	228	1	228	762	666.11
R019	26	69	11	Female	23	32	snake2.jpg	Snake	3	4606	15	1866.17	Dot19	3285	7	1706	613	7	7	385	2	243	745	675.63
R019	26	69	11	Female	23	33	snake3.jpg	Snake	1	4729	9	687.892	Dot17	4240	5	646	311	7	7	489	4	221	782	651.19
R019	26	69	11	Female	23	34	crab1.jpg	Crab	5	4076	17	2132.29	Dot20	2688	6	1820	129	1	1	442	3	242	710	598.63
R019	26	69	11	Female	23	35	crab3.jpg	Crab	1	4616	12	645.498	Dot04	4207	9	534	179	1	2	369	2	235	679	555.79
R019	26	69	11	Female	23	36	snake4.jpg	Snake	4	4416	12	676.959	Dot10	3972	8	606	113	7	7	284	2	219	769	624.03
R019	26	69	11	Female	23	37	crab5.jpg	Crab	2	4780	10	514.757	Dot12	4431	8	419	136	2	2	349	2	249	823	685.12
R019	26	69	11	Female	23	38	spider1.jpg	Spider	5	4414	15	1980.58	Dot15	3048	6	1803	157	6	7	380	2	238	721	615.94
R019	26	69	11	Female	23	39	spider2.jpg	Spider	3	3979	13	1734.95	Dot05	2808	6	1556	96	4	7	422	2	255	815	672.34
R019	26	69	11	Female	23	40	scorpion1.jpg	Scorpion	5	4212	12	1019.56	Dot06	3700	8	776	101	6	5	399	3	231	751	662.81
R019	26	69	11	Female	23	41	scorpion5.jpg	Scorpion	2	4647	12	606.059	Dot13	4074	8	377	150	6	6	573	4	237	717	595.08
R019	26	69	11	Female	23	42	snake5.jpg	Snake	2	4960	7	493.452	Dot09	4655	5	390	140	7	7	305	2	221	775	703.82
R019	26	69	11	Female	23	43	spider5.jpg	Spider	2	4557	10	479.268	Dot08	4323	9	317	107	6	7	234	1	234	602	515.06
R019	26	69	11	Female	23	44	spider4.jpg	Spider	4	4431	9	996.994	Dot14	3916	5	656	192	5	7	370	3	225	712	615.71
R019	26	69	11	Female	23	45	snake1.jpg	Snake	5	4622	15	1464.05	Dot01	3811	9	1051	200	7	7	342	2	223	655	544.38
R020	18	66	8	Female	21	6	spider4.jpg	Spider	4	4792	6	754.64	Dot14	4292	4	610	83	4	6	295	1	295	858	774.56
R020	18	66	8	Female	21	7	scorpion2.jpg	Scorpion	3	4734	12	1620.16	Dot02	3677	6	1346	108	6	6	285	2	29	866	743.71
R020	18	66	8	Female	21	8	snake3.jpg	Snake	1	4752	10	1525.83	Dot17	3640	5	1113	1365	7	7	509	2	281	786	690.26
R020	18	66	8	Female	21	9	crab3.jpg	Crab	1	4664	9	714.211	Dot04	4267	7	496	171	4	2	305	1	305	757	656.99
R020	18	66	8	Female	21	10	snake5.jpg	Snake	2	4561	7	510.931	Dot09	4204	5	445	213	7	7	267	1	267	739	626.56
R020	18	66	8	Female	21	11	scorpion3.jpg	Scorpion	1	4491	10	1456.28	Dot18	3322	6	1364	362	5	5	298	1	298	882	726.57
R020	18	66	8	Female	21	12	spider2.jpg	Spider	3	4681	7	599.078	Dot05	4263	5	504	2635	5	6	271	1	271	724	628.13
R020	18	66	8	Female	21	13	crab4.jpg	Crab	4	4858	7	484.297	Dot07	4166	4	423	1025	2	1	336	1	336	764	656.04
R020	18	66	8	Female	21	14	spider5.jpg	Spider	2	4577	8	646.593	Dot08	3879	4	472	170	6	7	698	4	404	783	670.39
R020	18	66	8	Female	21	15	scorpion5.jpg	Scorpion	2	4852	8	1054.36	Dot13	3839	4	916	113	5	5	244	1	244	690	618.37
R020	18	66	8	Female	21	16	crab2.jpg	Crab	3	4233	14	960.145	Dot16	3510	10	920	858	3	2	615	3	309	765	628.43
R020	18	66	8	Female	21	17	spider3.jpg	Spider	1	4228	12	626.468	Dot03	3427	8	428	128	4	4	801	4	80	684	608.29
R020	18	66	8	Female	21	18	scorpion1.jpg	Scorpion	5	4641	14	2031.35	Dot06	3091	5	1922	467	6	6	325	2	52	801	654.04
R020	18	66	8	Female	21	19	snake2.jpg	Snake	3	4254	13	1764.35	Dot19	3147	6	1432	227	7	7	480	3	15	709	648.68
R020	18	66	8	Female	21	20	snake4.jpg	Snake	4	4157	13	1121.77	Dot10	3288	9	786	236	7	7	685	3	341	777	670.47
R020	18	66	8	Female	21	21	crab5.jpg	Crab	2	4668	8	767.563	Dot12	3894	4	786	97	4	3	493	2	311	712	624.48
R020	18	66	8	Female	21	22	scorpion4.jpg	Scorpion	4	3968	12	1611.15	Dot11	2813	6	1372	91	6	5	595	3	261	697	612.77
R020	18	66	8	Female	21	23	crab1.jpg	Crab	5	4466	10	1038.48	Dot20	3844	7	756	116	2	1	461	2	45	739	638.67
R020	18	66	8	Female	21	24	snake1.jpg	Snake	5	4454	10	1198.53	Dot01	3724	7	896	141	7	7	522	2	364	630	580.98
R020	18	66	8	Female	21	25	spider1.jpg	Spider	5	4555	11	1486.92	Dot15	3471	6	1359	114	7	7	362	1	362	693	602.6
R020	18	66	8	Female	21	26	scorpion1.jpg	Scorpion	5	4729	10	1769.92	Dot06	3407	3	1675	150	6	6	324	1	324	682	619.15
R020	18	66	8	Female	21	27	scorpion3.jpg	Scorpion	1	4928	6	792.726	Dot18	4242	3	446	237	5	5	351	2	54	684	620.71
R020	18	66	8	Female	21	28	crab4.jpg	Crab	4	4676	7	1070.04	Dot07	3851	3	936	1794	2	1	399	2	323	663	591.3
R020	18	66	8	Female	21	29	snake3.jpg	Snake	1	4721	7	683.421	Dot17	4367	6	415	106	7	7	354	1	354	644	575.52
R020	18	66	8	Female	21	30	snake2.jpg	Snake	3	4844	7	1126.1	Dot19	4197	3	879	160	7	7	312	2	62	655	596.52
R020	18	66	8	Female	21	31	crab3.jpg	Crab	1	4708	13	1559.14	Dot04	3105	5	1401	150	4	2	320	1	320	655	605.89
R020	18	66	8	Female	21	32	spider4.jpg	Spider	4	4229	17	2935.88	Dot14	2006	4	2806	1132	4	6	358	2	29	652	604.15
R020	18	66	8	Female	21	33	crab1.jpg	Crab	5	4712	11	1885.58	Dot20	3485	4	1544	202	2	1	266	2	11	680	623.7
R020	18	66	8	Female	21	34	spider2.jpg	Spider	3	4856	8	1366.32	Dot05	3932	3	1148	201	5	6	340	1	340	634	582.42
R020	18	66	8	Female	21	35	crab5.jpg	Crab	2	4707	5	933.988	Dot12	4280	3	553	118	4	3	427	2	294	692	610.01
R020	18	66	8	Female	21	36	spider3.jpg	Spider	1	4910	8	578.042	Dot03	4598	6	402	107	4	4	312	2	42	638	580.5
R020	18	66	8	Female	21	37	snake1.jpg	Snake	5	4275	13	753.469	Dot01	2534	5	666	745	7	7	1258	5	242	620	551.6
R020	18	66	8	Female	21	38	crab2.jpg	Crab	3	4891	8	799.837	Dot16	4285	3	695	205	3	2	487	4	27	673	567.08
R020	18	66	8	Female	21	39	scorpion2.jpg	Scorpion	3	4371	9	756.876	Dot02	3801	4	494	141	6	6	462	4	29	634	546.37
R020	18	66	8	Female	21	40	spider1.jpg	Spider	5	4325	10	1252.56	Dot15	3402	5	1130	222	7	7	336	2	13	697	595.13
R020	18	66	8	Female	21	41	scorpion5.jpg	Scorpion	2	4452	11	2021.35	Dot13	3134	2	1746	825	5	5	277	2	66	850	641.41
R020	18	66	8	Female	21	42	spider5.jpg	Spider	2	4778	3	713.355	Dot08	4321	1	400	4321	6	7	457	2	338	785	690.94
R020	18	66	8	Female	21	43	scorpion4.jpg	Scorpion	4	4931	4	812.688	Dot11	4453	2	630	101	6	5	253	1	253	697	636.08
R020	18	66	8	Female	21	44	snake4.jpg	Snake	4	4108	16	1595.04	Dot10	2825	9	1388	110	7	7	447	2	301	660	575.66
R020	18	66	8	Female	21	45	snake5.jpg	Snake	2	4919	6	724.09	Dot09	4510	4	517	156	7	7	310	1	310	688	599.64
R021	9	47	9	Male	23	6	scorpion5.jpg	Scorpion	2	4392	8	752.863	Dot13	3993	6	475	2210	6	5	264	1	264	702	624.59
R021	9	47	9	Male	23	7	scorpion3.jpg	Scorpion	1	4668	10	886.702	Dot18	3999	6	531	173	5	4	293	2	254	755	665.68
R021	9	47	9	Male	23	8	snake1.jpg	Snake	5	4632	10	1779.78	Dot01	195	1	4913	195	6	6	410	2	298	721	652.76
R021	9	47	9	Male	23	9	spider4.jpg	Spider	4	4360	14	1278.26	Dot14	3376	8	1239	1189	6	6	242	1	242	677	594.61
R021	9	47	9	Male	23	10	spider3.jpg	Spider	1	4515	9	588.98	Dot03	630	3	577	333	4	4	235	1	235	637	593.49
R021	9	47	9	Male	23	11	scorpion2.jpg	Scorpion	3	4455	10	567.063	Dot02	2696	4	273	142	6	6	388	2	222	658	578.25
R021	9	47	9	Male	23	12	snake4.jpg	Snake	4	4080	12	564.355	Dot10	3461	7	432	2423	6	6	0	0	0	622	566.99
R021	9	47	9	Male	23	13	spider1.jpg	Spider	5	4757	10	1141.8	Dot15	3942	4	1121	243	6	6	280	1	280	648	586.87
R021	9	47	9	Male	23	14	crab1.jpg	Crab	5	4693	8	812.765	Dot20	4006	4	796	1578	5	4	269	1	269	632	562.89
R021	9	47	9	Male	23	15	crab2.jpg	Crab	3	3653	16	1098.86	Dot16	2927	11	938	130	4	5	262	2	27	696	609.89
R021	9	47	9	Male	23	16	scorpion1.jpg	Scorpion	5	4327	13	1371.31	Dot06	3120	4	1090	130	7	6	271	1	271	651	571.26
R021	9	47	9	Male	23	17	crab5.jpg	Crab	2	4973	4	431.986	Dot12	4485	1	620	4485	4	3	259	1	259	642	613.32
R021	9	47	9	Male	23	18	snake5.jpg	Snake	2	4363	8	734.472	Dot09	3767	5	716	1436	5	6	221	1	221	617	536.9
R021	9	47	9	Male	23	19	spider5.jpg	Spider	2	4351	13	633.355	Dot08	3371	8	286	151	4	6	431	2	227	654	584
R021	9	47	9	Male	23	20	spider2.jpg	Spider	3	4860	7	959.819	Dot05	4112	3	930	143	3	4	248	1	248	623	533.12
R021	9	47	9	Male	23	21	crab4.jpg	Crab	4	4570	11	646.229	Dot07	3889	7	657	187	5	4	147	1	147	669	564.76
R021	9	47	9	Male	23	22	snake2.jpg	Snake	3	4137	13	1432.24	Dot19	3097	7	1392	166	6	6	166	1	166	634	552.29
R021	9	47	9	Male	23	23	snake3.jpg	Snake	1	3657	13	670.732	Dot17	3219	11	323	274	6	5	438	2	275	634	545.96
R021	9	47	9	Male	23	24	scorpion4.jpg	Scorpion	4	4567	10	695.869	Dot11	3267	6	664	217	7	6	265	1	265	600	528.88
R021	9	47	9	Male	23	25	crab3.jpg	Crab	1	4409	16	1014.07	Dot04	2815	9	704	158	5	4	574	2	229	595	524.68
R021	9	47	9	Male	23	26	snake5.jpg	Snake	2	4570	12	514.259	Dot09	3577	8	433	155	5	6	335	1	335	563	522.62
R021	9	47	9	Male	23	27	snake2.jpg	Snake	3	4487	12	1340.79	Dot19	3461	7	1273	561	6	6	272	1	272	611	531.33
R021	9	47	9	Male	23	28	crab5.jpg	Crab	2	4076	11	728.929	Dot12	3479	7	652	173	4	3	362	2	247	599	525.12
R021	9	47	9	Male	23	29	snake3.jpg	Snake	1	3660	11	725.647	Dot17	3164	8	599	347	6	5	253	1	253	553	512.52
R021	9	47	9	Male	23	30	spider5.jpg	Spider	2	4207	16	516.038	Dot08	1833	6	477	119	4	6	491	2	303	542	481.03
R021	9	47	9	Male	23	31	spider1.jpg	Spider	5	4488	12	1494.18	Dot15	3321	4	1487	375	6	6	252	2	115	629	569.52
R021	9	47	9	Male	23	32	crab3.jpg	Crab	1	4374	9	970.906	Dot04	231	1	744	231	5	4	84	1	84	551	496.32
R021	9	47	9	Male	23	33	spider2.jpg	Spider	3	4911	7	796.309	Dot05	4448	3	626	143	3	4	267	2	139	544	499.43
R021	9	47	9	Male	23	34	spider3.jpg	Spider	1	4168	14	446.71	Dot03	1539	5	1113	129	4	4	223	2	63	517	452.39
R021	9	47	9	Male	23	35	crab1.jpg	Crab	5	4293	11	1157.62	Dot20	3484	5	1086	200	5	4	82	1	82	589	532.7
R021	9	47	9	Male	23	36	spider4.jpg	Spider	4	4126	16	665.366	Dot14	2894	10	663	694	6	6	254	1	254	547	467.39
R021	9	47	9	Male	23	37	scorpion4.jpg	Scorpion	4	4415	11	862.583	Dot11	3765	6	847	559	7	6	244	2	130	592	533.58
R021	9	47	9	Male	23	38	scorpion3.jpg	Scorpion	1	4130	16	585.171	Dot18	3322	13	469	136	5	4	319	1	319	609	545.02
R021	9	47	9	Male	23	39	scorpion1.jpg	Scorpion	5	4253	13	1578.18	Dot06	593	2	1357	194	7	6	274	1	274	624	517.25
R021	9	47	9	Male	23	40	crab2.jpg	Crab	3	3774	18	946.934	Dot16	2690	9	1239	938	4	5	468	2	271	624	523.15
R021	9	47	9	Male	23	41	scorpion5.jpg	Scorpion	2	4231	13	451.36	Dot13	2997	8	404	144	6	5	1234	5	264	541	482.17
R021	9	47	9	Male	23	42	scorpion2.jpg	Scorpion	3	3695	13	744.765	Dot02	661	3	533	174	6	6	1157	5	291	657	540.15
R021	9	47	9	Male	23	43	snake1.jpg	Snake	5	4400	10	620.584	Dot01	0	0	4400	0	6	6	213	1	213	599	529.65
R021	9	47	9	Male	23	44	snake4.jpg	Snake	4	4165	16	1226.34	Dot10	1859	5	1224	187	6	6	288	1	288	586	498.18
R021	9	47	9	Male	23	45	crab4.jpg	Crab	4	4261	11	737.081	Dot07	3562	7	861	1117	5	4	431	2	314	554	495.6
R022	2	26	10	Male	23	6	crab2.jpg	Crab	3	4502	15	1362.32	Dot16	3020	6	1253	86	7	7	471	1	471	1008	831.05
R022	2	26	10	Male	23	7	snake1.jpg	Snake	5	4639	14	811.475	Dot01	4155	8	563	120	7	7	193	2	13	957	820.84
R022	2	26	10	Male	23	8	scorpion3.jpg	Scorpion	1	4491	16	1445.44	Dot18	3176	6	1380	1216	7	7	265	1	265	939	821.44
R022	2	26	10	Male	23	9	spider5.jpg	Spider	2	4766	10	492.79	Dot08	4546	8	297	195	7	7	220	2	74	847	744.85
R022	2	26	10	Male	23	10	spider2.jpg	Spider	3	4607	14	1451.21	Dot05	3703	8	1241	121	7	7	192	1	192	938	812.22
R022	2	26	10	Male	23	11	scorpion4.jpg	Scorpion	4	3545	19	988.219	Dot11	2541	12	883	100	1	7	426	2	233	929	739.63
R022	2	26	10	Male	23	12	snake3.jpg	Snake	1	4371	19	1589.27	Dot17	3283	10	1552	191	2	3	136	1	136	940	793.42
R022	2	26	10	Male	23	13	scorpion2.jpg	Scorpion	3	5003	5	429.685	Dot02	4697	3	371	821	7	7	0	0	0	897	800.21
R022	2	26	10	Male	23	14	crab3.jpg	Crab	1	4592	14	867.718	Dot04	3543	8	811	148	5	6	579	2	244	893	768.86
R022	2	26	10	Male	23	15	crab1.jpg	Crab	5	4490	16	1540.14	Dot20	3384	5	1580	1699	6	5	189	2	14	913	735.2
R022	2	26	10	Male	23	16	spider3.jpg	Spider	1	4824	11	444.827	Dot03	4374	7	404	83	7	7	371	3	22	917	774.55
R022	2	26	10	Male	23	17	snake2.jpg	Snake	3	4847	8	1200.56	Dot19	4194	3	875	911	6	5	0	0	0	1014	843.74
R022	2	26	10	Male	23	18	snake4.jpg	Snake	4	4681	15	805.285	Dot10	3920	10	769	99	7	7	193	1	193	928	814.46
R022	2	26	10	Male	23	19	scorpion5.jpg	Scorpion	2	4430	15	1692.15	Dot13	2880	3	1670	238	7	7	534	3	127	895	777.09
R022	2	26	10	Male	23	20	snake5.jpg	Snake	2	4868	9	606.065	Dot09	4548	6	440	90	6	4	228	2	57	856	718.6
R022	2	26	10	Male	23	21	spider1.jpg	Spider	5	4334	16	2072.75	Dot15	2998	4	2058	203	7	7	234	2	78	961	782.73
R022	2	26	10	Male	23	22	crab5.jpg	Crab	2	4843	9	779.914	Dot12	4328	4	695	125	7	7	115	1	115	948	747.66
R022	2	26	10	Male	23	23	scorpion1.jpg	Scorpion	5	4739	10	1578.59	Dot06	3682	1	1422	3682	7	7	110	1	110	889	791.39
R022	2	26	10	Male	23	24	spider4.jpg	Spider	4	4708	11	1146.98	Dot14	3898	3	1162	1265	7	7	0	0	0	886	768.5
R022	2	26	10	Male	23	25	crab4.jpg	Crab	4	4904	8	613.711	Dot07	4584	5	450	120	6	5	123	1	123	868	765.94
R022	2	26	10	Male	23	26	spider1.jpg	Spider	5	4498	16	1280.18	Dot15	3327	8	1132	112	7	7	461	2	41	866	771.97
R022	2	26	10	Male	23	27	scorpion5.jpg	Scorpion	2	4715	9	1376.19	Dot13	3927	3	1134	126	7	7	0	0	0	873	755.2
R022	2	26	10	Male	23	28	snake1.jpg	Snake	5	4875	10	573.178	Dot01	4502	7	485	62	7	7	0	0	0	868	756.36
R022	2	26	10	Male	23	29	spider2.jpg	Spider	3	4522	9	1143.9	Dot05	3902	4	960	103	7	7	0	0	0	875	752.33
R022	2	26	10	Male	23	30	crab4.jpg	Crab	4	4795	11	597.973	Dot07	4323	6	393	152	6	5	347	3	16	847	713.22
R022	2	26	10	Male	23	31	snake5.jpg	Snake	2	4619	15	1028.31	Dot09	3970	8	960	93	6	4	40	1	40	914	763.22
R022	2	26	10	Male	23	32	snake3.jpg	Snake	1	4517	14	1803.06	Dot17	3297	3	1780	213	2	3	0	0	0	937	735.27
R022	2	26	10	Male	23	33	snake4.jpg	Snake	4	4429	14	1378.46	Dot10	3658	7	1301	21	7	7	0	0	0	859	780.84
R022	2	26	10	Male	23	34	spider3.jpg	Spider	1	3647	25	1570.84	Dot03	2699	18	1527	59	7	7	0	0	0	943	792.13
R022	2	26	10	Male	23	35	scorpion1.jpg	Scorpion	5	4623	14	1157.91	Dot06	3828	7	1158	2610	7	7	29	1	29	880	779.5
R022	2	26	10	Male	23	36	spider5.jpg	Spider	2	5008	4	457.614	Dot08	4805	2	272	109	7	7	203	2	54	849	759.29
R022	2	26	10	Male	23	37	scorpion2.jpg	Scorpion	3	4745	9	415.368	Dot02	4450	7	369	2169	7	7	0	0	0	862	758.98
R022	2	26	10	Male	23	38	snake2.jpg	Snake	3	4525	17	1387.67	Dot19	3694	10	1209	99	6	5	0	0	0	954	794.06
R022	2	26	10	Male	23	39	scorpion3.jpg	Scorpion	1	4397	18	1842.38	Dot18	3196	5	1845	1734	7	7	52	1	52	923	737.42
R022	2	26	10	Male	23	40	crab1.jpg	Crab	5	4593	13	1222.37	Dot20	3694	4	1311	1437	6	5	0	0	0	896	745.23
R022	2	26	10	Male	23	41	crab5.jpg	Crab	2	4971	5	480.488	Dot12	4569	2	512	100	7	7	0	0	0	868	720.43
R022	2	26	10	Male	23	42	scorpion4.jpg	Scorpion	4	1914	14	443.825	Dot11	1630	11	472	451	1	7	54	1	54	862	789.74
R022	2	26	10	Male	23	43	crab2.jpg	Crab	3	4506	15	980.932	Dot16	3275	8	838	129	7	7	675	3	205	963	757.45
R022	2	26	10	Male	23	44	crab3.jpg	Crab	1	2554	24	488.673	Dot04	2115	20	513	21	5	6	164	1	164	859	749.72
R022	2	26	10	Male	23	45	spider4.jpg	Spider	4	4532	12	1688.12	Dot14	3312	2	1707	131	7	7	0	0	0	973	811.17
R023	15	81	24	Female	29	6	scorpion4.jpg	Scorpion	4	4955	5	968.263	Dot11	4433	2	640	70	4	5	522	3	289	760	689.25
R023	15	81	24	Female	29	7	snake2.jpg	Snake	3	4659	7	766.293	Dot19	4032	3	785	216	7	7	411	2	321	725	651.09
R023	15	81	24	Female	29	8	spider5.jpg	Spider	2	4992	5	492.67	Dot08	4586	3	480	78	7	7	406	2	355	766	671.79
R023	15	81	24	Female	29	9	crab5.jpg	Crab	2	4978	8	495.687	Dot12	4579	5	479	586	6	6	294	2	227	774	665.5
R023	15	81	24	Female	29	10	spider4.jpg	Spider	4	4389	13	1753.66	Dot14	3037	3	1711	1909	7	7	263	1	263	711	667.29
R023	15	81	24	Female	29	11	scorpion1.jpg	Scorpion	5	4638	15	2294.18	Dot06	3110	4	1955	170	5	5	244	2	64	738	640.52
R023	15	81	24	Female	29	12	crab2.jpg	Crab	3	4574	8	1197.67	Dot16	3674	2	1181	3622	5	6	198	1	198	784	659.59
R023	15	81	24	Female	29	13	scorpion5.jpg	Scorpion	2	4653	6	701.374	Dot13	4315	4	449	53	3	3	283	1	283	843	772.51
R023	15	81	24	Female	29	14	crab3.jpg	Crab	1	4354	18	2164.41	Dot04	2563	4	2030	197	5	4	607	4	57	858	731.74
R023	15	81	24	Female	29	15	scorpion2.jpg	Scorpion	3	4455	10	885.445	Dot02	3785	4	859	1301	3	3	218	3	29	665	579.63
R023	15	81	24	Female	29	16	snake5.jpg	Snake	2	4753	8	668.155	Dot09	3993	3	590	383	6	6	618	4	118	717	611.14
R023	15	81	24	Female	29	17	snake4.jpg	Snake	4	4635	12	600.867	Dot10	3961	8	546	133	7	7	497	2	268	756	683.22
R023	15	81	24	Female	29	18	snake3.jpg	Snake	1	4788	8	1091.07	Dot17	3962	2	1122	1040	7	7	202	1	202	716	643.82
R023	15	81	24	Female	29	19	spider3.jpg	Spider	1	4646	11	770.576	Dot03	4098	7	690	119	7	7	397	2	292	681	611.76
R023	15	81	24	Female	29	20	crab4.jpg	Crab	4	4723	9	647.257	Dot07	4300	5	572	354	5	6	196	2	47	647	557.45
R023	15	81	24	Female	29	21	scorpion3.jpg	Scorpion	1	4830	9	728.98	Dot18	4239	4	595	245	4	5	311	3	217	689	634.5
R023	15	81	24	Female	29	22	crab1.jpg	Crab	5	4977	5	743.052	Dot20	4404	1	699	4404	4	3	283	2	139	721	619.75
R023	15	81	24	Female	29	23	snake1.jpg	Snake	5	4710	8	1081.46	Dot01	3863	2	1075	2611	6	7	247	2	51	689	607.05
R023	15	81	24	Female	29	24	spider2.jpg	Spider	3	4834	10	909.113	Dot05	3795	4	854	141	7	7	597	3	263	648	597.5
R023	15	81	24	Female	29	25	spider1.jpg	Spider	5	4819	9	953.77	Dot15	4076	3	982	433	7	7	256	2	233	675	579.95
R023	15	81	24	Female	29	26	snake3.jpg	Snake	1	4799	8	718.425	Dot17	4395	5	653	229	7	7	404	3	99	727	646.79
R023	15	81	24	Female	29	27	spider4.jpg	Spider	4	4908	6	871.257	Dot14	4252	2	846	1761	7	7	280	1	280	781	675.11
R023	15	81	24	Female	29	28	snake1.jpg	Snake	5	4562	12	1545.01	Dot01	3555	4	1326	186	6	7	398	2	284	746	644.68
R023	15	81	24	Female	29	29	scorpion3.jpg	Scorpion	1	4663	8	482.336	Dot18	4344	6	396	122	4	5	319	2	284	734	598.37
R023	15	81	24	Female	29	30	scorpion4.jpg	Scorpion	4	4692	9	767.708	Dot11	4101	6	713	122	4	5	275	1	275	663	587.96
R023	15	81	24	Female	29	31	snake4.jpg	Snake	4	4537	12	1261.34	Dot10	3589	2	1291	3308	7	7	232	2	108	693	629.09
R023	15	81	24	Female	29	32	crab3.jpg	Crab	1	4534	11	1295.73	Dot04	3667	3	1252	154	5	4	226	2	56	709	636.82
R023	15	81	24	Female	29	33	crab2.jpg	Crab	3	4612	11	602.796	Dot16	3751	6	440	120	5	6	761	4	254	715	644.86
R023	15	81	24	Female	29	34	spider2.jpg	Spider	3	4661	9	892.414	Dot05	3965	4	874	188	7	7	242	1	242	625	570.19
R023	15	81	24	Female	29	35	spider3.jpg	Spider	1	4879	7	491.137	Dot03	3671	3	558	156	7	7	1030	2	254	628	562.92
R023	15	81	24	Female	29	36	scorpion1.jpg	Scorpion	5	4466	20	1807.81	Dot06	2963	7	1464	178	5	5	630	4	54	683	630.78
R023	15	81	24	Female	29	37	crab4.jpg	Crab	4	4567	13	1378.52	Dot07	3155	4	1215	319	5	6	390	3	253	692	603.99
R023	15	81	24	Female	29	38	scorpion2.jpg	Scorpion	3	4645	10	749.2	Dot02	3709	4	705	153	3	3	617	2	227	662	584.4
R023	15	81	24	Female	29	39	spider1.jpg	Spider	5	4462	14	1241.54	Dot15	3013	6	952	102	7	7	1015	5	257	702	638.08
R023	15	81	24	Female	29	40	scorpion5.jpg	Scorpion	2	4687	8	587.608	Dot13	4054	4	450	763	3	3	567	3	32	684	628.32
R023	15	81	24	Female	29	41	crab5.jpg	Crab	2	4764	7	610.369	Dot12	4423	4	434	139	6	6	280	2	131	645	582.26
R023	15	81	24	Female	29	42	snake2.jpg	Snake	3	4722	7	524.685	Dot19	4354	4	463	131	7	7	368	3	106	693	581.85
R023	15	81	24	Female	29	43	spider5.jpg	Spider	2	4774	14	565.039	Dot08	3051	5	408	72	7	7	1649	8	247	673	542.4
R023	15	81	24	Female	29	44	snake5.jpg	Snake	2	4511	8	868.099	Dot09	3858	4	795	587	6	6	452	2	271	662	599.2
R023	15	81	24	Female	29	45	crab1.jpg	Crab	5	4436	12	1634.45	Dot20	3215	3	1554	304	4	3	341	2	257	637	604.67
R025	NA	73	16	Female	20	6	crab5.jpg	Crab	2	4534	9	865.667	Dot12	3928	6	777	1576	1	1	487	2	289	1679	1535.24
R025	NA	73	16	Female	20	7	crab3.jpg	Crab	1	4178	18	866.07	Dot04	1936	8	598	163	2	1	2053	8	243	1742	1495.14
R025	NA	73	16	Female	20	8	spider3.jpg	Spider	1	4307	16	533.202	Dot03	2445	7	462	211	5	4	1541	7	270	1731	1481.09
R025	NA	73	16	Female	20	9	crab4.jpg	Crab	4	4792	6	704.21	Dot07	4316	3	592	316	2	1	227	1	227	1543	1409.5
R025	NA	73	16	Female	20	10	scorpion3.jpg	Scorpion	1	4582	10	1192.07	Dot18	3711	4	1175	106	2	3	242	1	242	1642	1511.52
R025	NA	73	16	Female	20	11	scorpion5.jpg	Scorpion	2	4620	8	1094.74	Dot13	3970	4	821	215	2	2	0	0	0	1439	1338.87
R025	NA	73	16	Female	20	12	spider2.jpg	Spider	3	4373	12	1003.14	Dot05	3566	7	781	457	7	6	500	2	281	1502	1322.55
R025	NA	73	16	Female	20	13	crab2.jpg	Crab	3	4910	7	698.825	Dot16	4257	3	484	206	2	1	543	3	135	1548	1393.15
R025	NA	73	16	Female	20	14	snake5.jpg	Snake	2	4954	6	586.001	Dot09	4697	5	341	108	2	1	257	1	257	1597	1469.09
R025	NA	73	16	Female	20	15	snake1.jpg	Snake	5	4554	10	930.751	Dot01	3893	5	841	207	3	1	364	3	91	1535	1362.42
R025	NA	73	16	Female	20	16	scorpion1.jpg	Scorpion	5	4437	11	1058.51	Dot06	3660	6	994	189	2	2	378	2	251	1574	1408.19
R025	NA	73	16	Female	20	17	scorpion4.jpg	Scorpion	4	4100	12	945.602	Dot11	3549	8	713	152	2	1	260	1	260	1790	1575.6
R025	NA	73	16	Female	20	18	snake3.jpg	Snake	1	4356	12	1160.94	Dot17	3574	6	1063	130	3	2	268	2	140	1521	1364.66
R025	NA	73	16	Female	20	19	crab1.jpg	Crab	5	4326	11	1367.72	Dot20	3331	5	1302	692	1	1	386	2	270	1500	1356.4
R025	NA	73	16	Female	20	20	spider5.jpg	Spider	2	4594	12	478.785	Dot08	3080	6	292	174	6	6	1092	4	241	1528	1350.51
R025	NA	73	16	Female	20	21	scorpion2.jpg	Scorpion	3	4452	10	653.591	Dot02	3776	7	501	107	4	3	546	2	286	1451	1304.23
R025	NA	73	16	Female	20	22	spider4.jpg	Spider	4	4675	10	888.71	Dot14	4074	5	826	165	5	5	292	2	247	1374	1320.45
R025	NA	73	16	Female	20	23	spider1.jpg	Spider	5	4559	7	767.74	Dot15	4110	4	569	136	5	5	198	1	198	1317	1216.13
R025	NA	73	16	Female	20	24	snake2.jpg	Snake	3	4720	7	747.21	Dot19	3836	2	626	831	2	2	435	2	255	1573	1353.3
R025	NA	73	16	Female	20	25	snake4.jpg	Snake	4	4450	11	827.248	Dot10	3894	7	732	192	3	2	231	2	30	1537	1338.37
R025	NA	73	16	Female	20	26	spider4.jpg	Spider	4	4393	16	1615.86	Dot14	2832	7	1594	128	5	5	453	3	282	1566	1406.85
R025	NA	73	16	Female	20	27	scorpion1.jpg	Scorpion	5	4480	9	1187.66	Dot06	3815	5	1052	107	2	2	218	1	218	1410	1312.1
R025	NA	73	16	Female	20	28	snake5.jpg	Snake	2	4778	9	609.071	Dot09	4325	6	343	136	2	1	453	3	113	1386	1306.01
R025	NA	73	16	Female	20	29	scorpion4.jpg	Scorpion	4	4845	8	737.765	Dot11	4165	4	640	166	2	1	574	3	251	1578	1476.54
R025	NA	73	16	Female	20	30	crab4.jpg	Crab	4	4450	9	498.86	Dot07	4174	6	386	290	2	1	276	3	54	1496	1311.13
R025	NA	73	16	Female	20	31	spider2.jpg	Spider	3	4706	8	565.99	Dot05	4273	4	474	126	7	6	181	1	181	1393	1264.51
R025	NA	73	16	Female	20	32	snake1.jpg	Snake	5	4519	10	849.739	Dot01	3824	5	766	160	3	1	288	1	288	1581	1457.16
R025	NA	73	16	Female	20	33	spider5.jpg	Spider	2	4579	9	603.124	Dot08	4302	7	352	203	6	6	277	2	88	1370	1211.12
R025	NA	73	16	Female	20	34	crab5.jpg	Crab	2	4698	7	541.907	Dot12	4409	4	410	151	1	1	289	3	40	1535	1327.7
R025	NA	73	16	Female	20	35	spider3.jpg	Spider	1	4675	10	702.896	Dot03	3790	5	590	137	5	4	670	3	252	1379	1227.56
R025	NA	73	16	Female	20	36	crab3.jpg	Crab	1	4725	5	556.946	Dot04	4456	4	313	70	2	1	269	1	269	1384	1240.79
R025	NA	73	16	Female	20	37	snake3.jpg	Snake	1	4496	9	621.341	Dot17	4124	6	526	89	3	2	135	1	135	1393	1230.89
R025	NA	73	16	Female	20	38	scorpion2.jpg	Scorpion	3	4534	8	622.821	Dot02	4142	5	485	114	4	3	392	3	30	1539	1346.58
R025	NA	73	16	Female	20	39	crab2.jpg	Crab	3	4527	14	1027.15	Dot16	2908	6	512	194	2	1	1214	5	139	1433	1324.47
R025	NA	73	16	Female	20	40	crab1.jpg	Crab	5	4256	11	1553.27	Dot20	3142	3	1370	109	1	1	231	2	22	1429	1304.58
R025	NA	73	16	Female	20	41	scorpion5.jpg	Scorpion	2	4786	6	589.273	Dot13	4409	4	472	144	2	2	377	2	278	1433	1286.24
R025	NA	73	16	Female	20	42	spider1.jpg	Spider	5	4706	5	756.324	Dot15	4305	3	514	123	5	5	259	1	259	1486	1394.07
R025	NA	73	16	Female	20	43	scorpion3.jpg	Scorpion	1	4787	8	647.034	Dot18	4349	4	581	425	2	3	220	2	41	1369	1269.57
R025	NA	73	16	Female	20	44	snake4.jpg	Snake	4	4514	11	1416.49	Dot10	3448	4	1400	2030	3	2	369	2	200	1390	1267.53
R025	NA	73	16	Female	20	45	snake2.jpg	Snake	3	4871	8	814.146	Dot19	4498	6	487	135	2	2	373	2	282	1355	1253.5
R027	NA	50	5	Female	25	6	snake4.jpg	Snake	4	4673	9	681.195	Dot10	3981	6	564	165	1	2	283	1	283	912	831.97
R027	NA	50	5	Female	25	7	spider2.jpg	Spider	3	4538	10	772.239	Dot05	4111	7	684	147	3	3	230	1	230	904	820.39
R027	NA	50	5	Female	25	8	snake1.jpg	Snake	5	4546	10	882.576	Dot01	3939	6	786	121	2	1	1	1	1	868	759.69
R027	NA	50	5	Female	25	9	snake3.jpg	Snake	1	4333	15	1513.38	Dot17	3219	7	1492	423	2	1	271	1	271	926	822.92
R027	NA	50	5	Female	25	10	spider1.jpg	Spider	5	4328	12	1045.4	Dot15	3405	8	905	126	2	1	267	1	267	907	807.64
R027	NA	50	5	Female	25	11	crab1.jpg	Crab	5	4348	16	1684.83	Dot20	3121	8	1577	234	1	1	264	1	264	933	860.33
R027	NA	50	5	Female	25	12	scorpion2.jpg	Scorpion	3	4638	10	1037.52	Dot02	3903	5	1002	230	2	2	286	1	286	825	766.89
R027	NA	50	5	Female	25	13	spider4.jpg	Spider	4	4654	9	705.233	Dot14	4184	6	592	208	3	3	267	2	51	901	836.03
R027	NA	50	5	Female	25	14	crab3.jpg	Crab	1	4588	12	919.638	Dot04	3989	8	740	342	1	1	265	1	265	888	795.58
R027	NA	50	5	Female	25	15	spider5.jpg	Spider	2	4396	12	635.065	Dot08	4071	10	447	89	3	2	268	1	268	950	840.72
R027	NA	50	5	Female	25	16	crab2.jpg	Crab	3	4483	13	1929.45	Dot16	3236	6	1585	271	1	1	276	1	276	875	774.23
R027	NA	50	5	Female	25	17	scorpion3.jpg	Scorpion	1	4436	10	592.507	Dot18	4165	9	356	97	2	3	271	1	271	970	876.32
R027	NA	50	5	Female	25	18	spider3.jpg	Spider	1	4622	10	838.189	Dot03	3824	5	739	208	3	3	592	3	291	838	765.93
R027	NA	50	5	Female	25	19	crab4.jpg	Crab	4	4626	9	972.941	Dot07	4002	5	814	90	1	1	261	1	261	897	799.59
R027	NA	50	5	Female	25	20	scorpion4.jpg	Scorpion	4	4632	12	723.028	Dot11	4127	9	621	124	2	3	298	1	298	880	746.56
R027	NA	50	5	Female	25	21	snake2.jpg	Snake	3	4425	14	1166.32	Dot19	3683	9	974	113	2	1	232	1	232	924	822.25
R027	NA	50	5	Female	25	22	snake5.jpg	Snake	2	4677	8	500.32	Dot09	4328	6	474	115	2	2	301	1	301	828	707.61
R027	NA	50	5	Female	25	23	scorpion5.jpg	Scorpion	2	4657	8	695.1	Dot13	4250	6	488	456	3	3	270	1	270	894	814.44
R027	NA	50	5	Female	25	24	scorpion1.jpg	Scorpion	5	4715	9	1424.08	Dot06	3622	3	1267	132	2	2	388	1	388	800	749.25
R027	NA	50	5	Female	25	25	crab5.jpg	Crab	2	4457	11	691.834	Dot12	4084	8	514	96	1	1	239	2	17	877	803.94
R027	NA	50	5	Female	25	26	snake5.jpg	Snake	2	4566	10	806.229	Dot09	4217	8	473	122	2	2	283	1	283	856	773.08
R027	NA	50	5	Female	25	27	spider4.jpg	Spider	4	4445	12	654.956	Dot14	3977	9	565	155	3	3	271	2	69	870	806.98
R027	NA	50	5	Female	25	28	spider2.jpg	Spider	3	4613	9	770.923	Dot05	4070	5	676	222	3	3	260	1	260	846	750.92
R027	NA	50	5	Female	25	29	snake4.jpg	Snake	4	4432	13	718.877	Dot10	3841	9	736	208	1	2	315	2	98	818	751.69
R027	NA	50	5	Female	25	30	scorpion3.jpg	Scorpion	1	4234	12	1373.98	Dot18	3294	6	1145	128	2	3	31	1	31	914	830.96
R027	NA	50	5	Female	25	31	spider1.jpg	Spider	5	4514	11	983.349	Dot15	3868	8	823	93	2	1	279	1	279	853	738.35
R027	NA	50	5	Female	25	32	snake1.jpg	Snake	5	4752	8	891.068	Dot01	4073	4	841	1092	2	1	318	2	62	775	704.59
R027	NA	50	5	Female	25	33	scorpion2.jpg	Scorpion	3	4803	7	827.049	Dot02	4165	3	787	795	2	2	302	1	302	729	672.61
R027	NA	50	5	Female	25	34	spider3.jpg	Spider	1	4449	11	813.713	Dot03	3971	7	615	820	3	3	288	2	113	809	731.45
R027	NA	50	5	Female	25	35	scorpion4.jpg	Scorpion	4	4573	9	1214.96	Dot11	3785	5	984	126	2	3	246	1	246	787	686.43
R027	NA	50	5	Female	25	36	scorpion5.jpg	Scorpion	2	4413	12	1273.14	Dot13	3533	5	1251	118	3	3	211	1	211	866	780.55
R027	NA	50	5	Female	25	37	scorpion1.jpg	Scorpion	5	4616	12	637.483	Dot06	4142	9	577	143	2	2	263	2	57	769	727.07
R027	NA	50	5	Female	25	38	spider5.jpg	Spider	2	4488	13	620.892	Dot08	4124	11	484	104	3	2	214	1	214	823	744.03
R027	NA	50	5	Female	25	39	snake3.jpg	Snake	1	4341	13	1345.6	Dot17	3382	7	1228	77	2	1	427	2	238	870	723.01
R027	NA	50	5	Female	25	40	crab3.jpg	Crab	1	4660	10	569.451	Dot04	4303	7	483	103	1	1	108	1	108	768	710.36
R027	NA	50	5	Female	25	41	crab1.jpg	Crab	5	4343	14	1491.32	Dot20	3202	6	1470	103	1	1	263	2	14	827	743.35
R027	NA	50	5	Female	25	42	snake2.jpg	Snake	3	4465	11	1023.7	Dot19	3752	6	937	951	2	1	378	2	119	874	796.15
R027	NA	50	5	Female	25	43	crab5.jpg	Crab	2	4374	16	1236.65	Dot12	3510	8	1207	217	1	1	215	2	14	836	731.66
R027	NA	50	5	Female	25	44	crab2.jpg	Crab	3	4503	12	864.071	Dot16	3868	8	793	110	1	1	311	2	124	817	734.11
R027	NA	50	5	Female	25	45	crab4.jpg	Crab	4	4648	10	683.365	Dot07	4192	8	549	137	1	1	289	1	289	768	669.08
R028	NA	56	8	Female	21	6	crab4.jpg	Crab	4	4738	11	1027.21	Dot07	4117	9	749	262	3	2	431	1	431	1466	1292.21
R028	NA	56	8	Female	21	7	snake3.jpg	Snake	1	4092	20	3494.19	Dot17	1478	5	3423	142	6	1	325	1	325	1321	1122.02
R028	NA	56	8	Female	21	8	spider3.jpg	Spider	1	4684	12	1641.59	Dot03	3665	6	1349	811	7	5	355	1	355	1306	1105.35
R028	NA	56	8	Female	21	9	scorpion3.jpg	Scorpion	1	4820	10	1083.02	Dot18	4289	8	671	115	6	3	416	1	416	1355	985.47
R028	NA	56	8	Female	21	10	snake4.jpg	Snake	4	4658	13	1323.52	Dot10	3756	8	1192	170	6	1	300	1	300	1236	1006.62
R028	NA	56	8	Female	21	11	spider2.jpg	Spider	3	4659	11	1403	Dot05	3702	7	1220	368	7	5	385	1	385	1286	1133.11
R028	NA	56	8	Female	21	12	snake1.jpg	Snake	5	4519	15	1250.06	Dot01	3613	10	1195	354	7	2	330	1	330	1342	1204.79
R028	NA	56	8	Female	21	13	scorpion5.jpg	Scorpion	2	4893	8	812.826	Dot13	4479	7	480	152	6	2	414	1	414	1261	1003.87
R028	NA	56	8	Female	21	14	snake2.jpg	Snake	3	4483	14	2105.16	Dot19	3112	6	1831	118	7	2	510	2	361	1280	1122.64
R028	NA	56	8	Female	21	15	spider5.jpg	Spider	2	4693	9	665.24	Dot08	4317	8	449	110	7	7	376	1	376	1302	1064.73
R028	NA	56	8	Female	21	16	crab1.jpg	Crab	5	4567	14	1945.65	Dot20	3126	6	1892	188	2	2	446	1	446	1287	1110.38
R028	NA	56	8	Female	21	17	spider4.jpg	Spider	4	4598	13	1667.72	Dot14	3399	7	1524	169	7	7	528	2	289	1227	1032.52
R028	NA	56	8	Female	21	18	crab3.jpg	Crab	1	4671	14	1324.12	Dot04	3787	10	1119	279	3	2	367	1	367	1314	1106.98
R028	NA	56	8	Female	21	19	scorpion4.jpg	Scorpion	4	4676	14	992.166	Dot11	4044	11	808	190	5	3	365	1	365	1243	993.63
R028	NA	56	8	Female	21	20	snake5.jpg	Snake	2	4629	11	732.512	Dot09	4178	9	577	159	7	2	321	1	321	1142	919.79
R028	NA	56	8	Female	21	21	crab5.jpg	Crab	2	4731	12	895.867	Dot12	4289	10	565	174	5	1	302	1	302	1132	1038.01
R028	NA	56	8	Female	21	22	spider1.jpg	Spider	5	4327	16	2781.57	Dot15	2318	4	2695	329	7	7	338	1	338	1201	1033.4
R028	NA	56	8	Female	21	23	crab2.jpg	Crab	3	4486	12	1044.68	Dot16	3674	8	1037	164	4	1	334	1	334	1262	1043.13
R028	NA	56	8	Female	21	24	scorpion2.jpg	Scorpion	3	4788	11	925.084	Dot02	4137	8	800	119	6	3	479	2	339	1162	972.89
R028	NA	56	8	Female	21	25	scorpion1.jpg	Scorpion	5	4520	11	2174.45	Dot06	2916	3	2083	146	5	2	336	1	336	1177	996.57
R028	NA	56	8	Female	21	26	crab1.jpg	Crab	5	4414	16	2050.09	Dot20	2937	7	1936	166	2	2	569	2	408	1205	1005.97
R028	NA	56	8	Female	21	27	crab4.jpg	Crab	4	4610	11	819.893	Dot07	4022	9	716	140	3	2	367	1	367	1222	1038.65
R028	NA	56	8	Female	21	28	spider2.jpg	Spider	3	4455	14	1438.65	Dot05	3354	10	1339	249	7	5	409	1	409	1293	1113.3
R028	NA	56	8	Female	21	29	scorpion1.jpg	Scorpion	5	4232	16	1262.11	Dot06	3335	12	1114	84	5	2	337	1	337	1230	1074.23
R028	NA	56	8	Female	21	30	snake2.jpg	Snake	3	4463	13	1640.8	Dot19	3305	8	1403	88	7	2	481	2	316	1241	1033.23
R028	NA	56	8	Female	21	31	crab5.jpg	Crab	2	4788	9	740.088	Dot12	4447	8	408	97	5	1	341	1	341	1130	976.85
R028	NA	56	8	Female	21	32	spider4.jpg	Spider	4	4682	12	1528.54	Dot14	3578	7	1377	725	7	7	449	1	449	1060	913.27
R028	NA	56	8	Female	21	33	crab2.jpg	Crab	3	4152	16	2404.27	Dot16	2172	5	2296	633	4	1	608	2	332	1268	1081.31
R028	NA	56	8	Female	21	34	scorpion3.jpg	Scorpion	1	4697	13	1129.32	Dot18	4002	9	912	181	6	3	330	1	330	1246	977.49
R028	NA	56	8	Female	21	35	snake1.jpg	Snake	5	4569	11	1004.72	Dot01	3989	9	702	107	7	2	454	1	454	1077	878.48
R028	NA	56	8	Female	21	36	scorpion2.jpg	Scorpion	3	4800	10	854.715	Dot02	4323	8	598	131	6	3	327	1	327	1097	983.54
R028	NA	56	8	Female	21	37	spider3.jpg	Spider	1	4817	8	963.169	Dot03	4380	6	550	135	7	5	298	1	298	1147	938.9
R028	NA	56	8	Female	21	38	spider1.jpg	Spider	5	4498	14	2418.17	Dot15	2700	5	2277	121	7	7	375	1	375	1094	952.3
R028	NA	56	8	Female	21	39	scorpion5.jpg	Scorpion	2	4848	10	774.213	Dot13	4478	8	462	142	6	2	370	2	341	997	847.61
R028	NA	56	8	Female	21	40	snake3.jpg	Snake	1	4500	14	1558.58	Dot17	3458	9	1358	99	6	1	399	1	399	1110	974.49
R028	NA	56	8	Female	21	41	crab3.jpg	Crab	1	4857	9	863.724	Dot04	4415	7	531	126	3	2	442	2	346	1228	1000.28
R028	NA	56	8	Female	21	42	scorpion4.jpg	Scorpion	4	4622	11	1266.36	Dot11	4031	9	719	106	5	3	334	1	334	1124	919.24
R028	NA	56	8	Female	21	43	snake5.jpg	Snake	2	4912	9	764.345	Dot09	4581	8	397	124	7	2	331	1	331	1272	1066.05
R028	NA	56	8	Female	21	44	spider5.jpg	Spider	2	4862	9	858.045	Dot08	4416	8	518	230	7	7	446	1	446	976	848.01
R028	NA	56	8	Female	21	45	snake4.jpg	Snake	4	4202	13	2170.4	Dot10	2843	5	1865	152	6	1	319	1	319	1164	997.6
R029	NA	35	3	Male	22	6	snake1.jpg	Snake	5	4626	10	923.503	Dot01	2560	6	477	97	4	1	1925	3	255	1664	1463.01
R029	NA	35	3	Male	22	7	snake5.jpg	Snake	2	4780	7	826.196	Dot09	4367	4	515	208	4	1	294	2	29	1604	1490.06
R029	NA	35	3	Male	22	8	crab4.jpg	Crab	4	4983	6	615.247	Dot07	4490	3	598	2888	1	1	249	1	249	1632	1419.57
R029	NA	35	3	Male	22	9	crab5.jpg	Crab	2	4860	5	786.357	Dot12	4441	2	535	156	1	1	230	2	45	1518	1337.63
R029	NA	35	3	Male	22	10	crab3.jpg	Crab	1	4367	17	2299.81	Dot04	2429	4	2238	248	1	1	416	3	146	1617	1423.54
R029	NA	35	3	Male	22	11	snake3.jpg	Snake	1	4948	7	686.872	Dot17	4425	4	631	199	4	1	292	1	292	1662	1417.32
R029	NA	35	3	Male	22	12	snake4.jpg	Snake	4	4866	8	1222.24	Dot10	3981	3	1095	114	4	1	250	1	250	1538	1360.69
R029	NA	35	3	Male	22	13	scorpion1.jpg	Scorpion	5	4901	7	1260.61	Dot06	4004	2	1074	3077	3	2	339	2	272	1594	1377.95
R029	NA	35	3	Male	22	14	snake2.jpg	Snake	3	4558	11	1399.96	Dot19	3573	4	1287	201	4	1	248	1	248	1690	1482.65
R029	NA	35	3	Male	22	15	spider1.jpg	Spider	5	4789	6	788.657	Dot15	4253	3	653	498	4	4	243	1	243	1386	1233.42
R029	NA	35	3	Male	22	16	spider4.jpg	Spider	4	4915	7	1050.01	Dot14	4162	3	911	159	4	3	315	2	41	1493	1347.93
R029	NA	35	3	Male	22	17	scorpion5.jpg	Scorpion	2	4554	7	743.347	Dot13	4079	4	615	1871	3	2	251	1	251	1405	1248.86
R029	NA	35	3	Male	22	18	spider3.jpg	Spider	1	4918	7	916.502	Dot03	4303	3	757	109	3	5	246	1	246	1387	1260.83
R029	NA	35	3	Male	22	19	scorpion2.jpg	Scorpion	3	4561	11	749.389	Dot02	3928	7	473	182	3	3	489	3	230	1440	1325.61
R029	NA	35	3	Male	22	20	spider2.jpg	Spider	3	4707	9	842.427	Dot05	4030	4	866	105	4	5	245	1	245	1341	1198.14
R029	NA	35	3	Male	22	21	scorpion3.jpg	Scorpion	1	4945	7	599.905	Dot18	4631	5	306	106	3	3	257	1	257	1602	1412.66
R029	NA	35	3	Male	22	22	spider5.jpg	Spider	2	4796	9	736.863	Dot08	4426	6	497	123	5	3	212	2	74	1392	1267.93
R029	NA	35	3	Male	22	23	crab1.jpg	Crab	5	4598	10	1228.58	Dot20	3683	4	1149	165	1	1	287	1	287	1596	1413.51
R029	NA	35	3	Male	22	24	scorpion4.jpg	Scorpion	4	4580	11	1676.62	Dot11	3325	3	1582	1473	3	1	233	1	233	1604	1383.84
R029	NA	35	3	Male	22	25	crab2.jpg	Crab	3	4571	10	810.006	Dot16	3804	5	703	691	1	1	452	3	23	1272	1150.8
R029	NA	35	3	Male	22	26	spider4.jpg	Spider	4	4918	7	629.601	Dot14	4517	4	490	110	4	3	258	2	84	1424	1257.58
R029	NA	35	3	Male	22	27	scorpion5.jpg	Scorpion	2	4799	7	511.74	Dot13	4595	5	269	100	3	2	204	2	66	1499	1276.99
R029	NA	35	3	Male	22	28	spider1.jpg	Spider	5	4373	14	1284.86	Dot15	3414	5	1180	790	4	4	212	2	8	1682	1358.93
R029	NA	35	3	Male	22	29	crab4.jpg	Crab	4	4572	10	823.768	Dot07	3779	4	709	561	1	1	387	2	250	1396	1263.98
R029	NA	35	3	Male	22	30	snake5.jpg	Snake	2	4786	7	547.919	Dot09	4522	5	328	109	4	1	264	2	115	1289	1153.68
R029	NA	35	3	Male	22	31	scorpion4.jpg	Scorpion	4	4519	12	1265.14	Dot11	3563	5	1200	804	3	1	232	2	53	1429	1192.74
R029	NA	35	3	Male	22	32	snake4.jpg	Snake	4	4512	11	818.234	Dot10	4002	7	642	150	4	1	287	2	125	1311	1205.56
R029	NA	35	3	Male	22	33	crab1.jpg	Crab	5	4498	8	1040.9	Dot20	3811	5	854	714	1	1	273	1	273	1380	1267.17
R029	NA	35	3	Male	22	34	crab5.jpg	Crab	2	4683	8	816.587	Dot12	4224	4	461	42	1	1	202	2	36	1340	1176.02
R029	NA	35	3	Male	22	35	snake2.jpg	Snake	3	4643	10	990.621	Dot19	4032	6	806	110	4	1	225	1	225	1405	1249
R029	NA	35	3	Male	22	36	spider5.jpg	Spider	2	4743	9	677.301	Dot08	4175	6	440	121	5	3	498	2	293	1305	1159.91
R029	NA	35	3	Male	22	37	scorpion2.jpg	Scorpion	3	4542	10	1116.05	Dot02	3583	5	969	696	3	3	421	2	259	1172	1084.94
R029	NA	35	3	Male	22	38	spider2.jpg	Spider	3	4771	8	1163.71	Dot05	4050	5	480	97	4	5	276	1	276	1272	1133.43
R029	NA	35	3	Male	22	39	crab3.jpg	Crab	1	4442	13	711.785	Dot04	3881	8	562	116	1	1	340	3	73	1202	1117.15
R029	NA	35	3	Male	22	40	snake1.jpg	Snake	5	4964	6	814.466	Dot01	4534	3	533	150	4	1	292	2	88	1299	1075.78
R029	NA	35	3	Male	22	41	scorpion1.jpg	Scorpion	5	4775	8	853.519	Dot06	4307	4	588	1367	3	2	253	2	119	1356	1192.13
R029	NA	35	3	Male	22	42	snake3.jpg	Snake	1	4235	15	1593.11	Dot17	3180	6	1213	97	4	1	230	1	230	1534	1315.27
R029	NA	35	3	Male	22	43	crab2.jpg	Crab	3	4847	8	1151.34	Dot16	4029	1	1058	4029	1	1	219	2	37	1442	1220.81
R029	NA	35	3	Male	22	44	spider3.jpg	Spider	1	5019	4	579.535	Dot03	4662	3	400	93	3	5	357	1	357	1297	1171.66
R029	NA	35	3	Male	22	45	scorpion3.jpg	Scorpion	1	4430	13	1627.59	Dot18	3264	5	1555	630	3	3	229	1	229	1394	1168.13
R030	NA	55	21	Female	22	6	crab1.jpg	Crab	5	4393	15	2326.24	Dot20	0	0	4393	0	1	1	1123	3	278	1632	1403.45
R030	NA	55	21	Female	22	7	scorpion1.jpg	Scorpion	5	4365	16	862.968	Dot06	2839	7	1267	159	4	5	356	3	122	1596	1415.61
R030	NA	55	21	Female	22	8	scorpion2.jpg	Scorpion	3	4566	11	1378.37	Dot02	3907	6	994	141	3	5	234	2	59	1672	1405.12
R030	NA	55	21	Female	22	9	spider2.jpg	Spider	3	4552	11	798.732	Dot05	3670	7	458	135	7	7	503	2	244	1523	1361.66
R030	NA	55	21	Female	22	10	snake4.jpg	Snake	4	4589	9	1256.45	Dot10	3879	4	1022	106	1	1	251	1	251	1426	1185.81
R030	NA	55	21	Female	22	11	spider4.jpg	Spider	4	4295	10	810.602	Dot14	3833	8	570	308	6	7	276	1	276	1352	1183.94
R030	NA	55	21	Female	22	12	snake3.jpg	Snake	1	4565	11	1544.93	Dot17	3520	3	1378	139	1	1	237	2	60	1494	1190.35
R030	NA	55	21	Female	22	13	crab2.jpg	Crab	3	4353	11	1555.28	Dot16	2927	3	1330	111	2	1	733	3	278	1480	1185.63
R030	NA	55	21	Female	22	14	snake5.jpg	Snake	2	4640	8	749.645	Dot09	4358	7	345	129	2	2	282	1	282	1286	1131.47
R030	NA	55	21	Female	22	15	scorpion5.jpg	Scorpion	2	4450	12	737.659	Dot13	4058	10	480	1018	4	6	275	1	275	1255	992.08
R030	NA	55	21	Female	22	16	crab4.jpg	Crab	4	4281	14	1481.77	Dot07	3016	8	1251	144	1	1	599	2	288	1253	1070.48
R030	NA	55	21	Female	22	17	crab5.jpg	Crab	2	4524	12	911.108	Dot12	3456	7	537	1018	1	1	705	3	259	1256	1065.16
R030	NA	55	21	Female	22	18	crab3.jpg	Crab	1	4416	11	1255.52	Dot04	3247	6	1014	246	1	1	691	2	278	1041	900.37
R030	NA	55	21	Female	22	19	snake2.jpg	Snake	3	4140	16	1944.21	Dot19	2002	4	1827	740	2	1	708	3	287	1168	1032.87
R030	NA	55	21	Female	22	20	spider5.jpg	Spider	2	4466	11	847.291	Dot08	3095	6	507	184	4	6	1272	4	264	1160	995.58
R030	NA	55	21	Female	22	21	snake1.jpg	Snake	5	4353	15	835.416	Dot01	2997	9	724	191	1	2	269	1	269	1011	898.3
R030	NA	55	21	Female	22	22	spider1.jpg	Spider	5	4475	13	1653.76	Dot15	3464	7	1359	205	6	7	271	1	271	1170	985.68
R030	NA	55	21	Female	22	23	scorpion3.jpg	Scorpion	1	4267	18	1776.46	Dot18	1523	4	1682	168	2	6	1833	7	85	1140	939.53
R030	NA	55	21	Female	22	24	spider3.jpg	Spider	1	4557	14	1792.63	Dot03	3377	8	1511	134	7	7	292	1	292	1018	891.98
R030	NA	55	21	Female	22	25	scorpion4.jpg	Scorpion	4	4193	14	1756.6	Dot11	3012	7	1636	154	4	6	282	1	282	1103	907.84
R030	NA	55	21	Female	22	26	spider3.jpg	Spider	1	4575	10	880.281	Dot03	4152	8	554	231	7	7	314	1	314	914	804.99
R030	NA	55	21	Female	22	27	scorpion1.jpg	Scorpion	5	4567	9	792.703	Dot06	4060	7	603	117	4	5	310	1	310	1061	873.95
R030	NA	55	21	Female	22	28	crab4.jpg	Crab	4	4196	15	1428.84	Dot07	3316	9	1200	374	1	1	52	1	52	1018	834.69
R030	NA	55	21	Female	22	29	crab2.jpg	Crab	3	4025	16	1887.21	Dot16	2472	8	1788	111	2	1	358	1	358	1075	916.79
R030	NA	55	21	Female	22	30	snake4.jpg	Snake	4	4221	11	717.948	Dot10	3741	9	587	113	1	1	308	1	308	938	799.45
R030	NA	55	21	Female	22	31	snake2.jpg	Snake	3	4329	15	957.296	Dot19	3902	13	574	147	2	1	335	1	335	1023	837.31
R030	NA	55	21	Female	22	32	spider1.jpg	Spider	5	3939	14	2267.98	Dot15	2555	6	1898	187	6	7	445	2	300	1197	1092.8
R030	NA	55	21	Female	22	33	scorpion3.jpg	Scorpion	1	4599	13	682.34	Dot18	1412	3	495	123	2	6	3158	9	331	1032	822.89
R030	NA	55	21	Female	22	34	crab5.jpg	Crab	2	4706	12	805.554	Dot12	3342	7	550	113	1	1	1242	4	299	884	799.07
R030	NA	55	21	Female	22	35	snake5.jpg	Snake	2	4495	11	693.511	Dot09	4195	10	362	154	2	2	300	1	300	948	811.21
R030	NA	55	21	Female	22	36	scorpion5.jpg	Scorpion	2	4457	12	661.558	Dot13	4053	10	524	1031	4	6	372	1	372	961	799.72
R030	NA	55	21	Female	22	37	spider4.jpg	Spider	4	4568	14	639.177	Dot14	3092	8	551	1064	6	7	277	1	277	987	788.82
R030	NA	55	21	Female	22	38	scorpion2.jpg	Scorpion	3	4101	17	960.874	Dot02	2464	10	937	174	3	5	295	1	295	884	774.12
R030	NA	55	21	Female	22	39	crab3.jpg	Crab	1	4338	16	847.339	Dot04	1881	5	698	586	1	1	1886	7	300	969	683.69
R030	NA	55	21	Female	22	40	crab1.jpg	Crab	5	4393	15	746.091	Dot20	3884	13	611	900	1	1	326	1	326	830	709.6
R030	NA	55	21	Female	22	41	scorpion4.jpg	Scorpion	4	4082	13	2462.73	Dot11	2387	5	2224	201	4	6	350	1	350	943	801.87
R030	NA	55	21	Female	22	42	spider5.jpg	Spider	2	4561	10	666.9	Dot08	3176	6	444	89	4	6	1385	4	295	966	831.02
R030	NA	55	21	Female	22	43	snake1.jpg	Snake	5	4416	14	887.23	Dot01	3384	10	377	115	1	2	907	3	309	801	671.06
R030	NA	55	21	Female	22	44	snake3.jpg	Snake	1	3905	17	2136.02	Dot17	2454	9	1907	145	1	1	341	1	341	1033	851.28
R030	NA	55	21	Female	22	45	spider2.jpg	Spider	3	4365	18	1011.05	Dot05	3377	14	564	224	7	7	855	3	306	1012	774.93
R031	NA	35	23	Female	28	6	crab1.jpg	Crab	5	4369	16	1226.22	Dot20	1180	6	1140	162	1	1	2570	6	66	1076	917.92
R031	NA	35	23	Female	28	7	snake1.jpg	Snake	5	4186	16	944.898	Dot01	1170	3	663	140	2	2	2236	7	252	985	864.97
R031	NA	35	23	Female	28	8	spider2.jpg	Spider	3	4312	13	1397.62	Dot05	2892	5	1259	154	6	5	469	2	247	1228	937.21
R031	NA	35	23	Female	28	9	snake2.jpg	Snake	3	4540	16	1066.21	Dot19	657	3	806	223	1	1	3509	10	47	928	874.78
R031	NA	35	23	Female	28	10	crab4.jpg	Crab	4	4375	17	750.219	Dot07	2764	9	610	403	1	1	1390	7	304	931	827.32
R031	NA	35	23	Female	28	11	spider5.jpg	Spider	2	4591	8	567.936	Dot08	4080	6	282	133	6	6	511	2	233	970	859.63
R031	NA	35	23	Female	28	12	scorpion5.jpg	Scorpion	2	4850	6	741.653	Dot13	4298	3	698	221	2	3	214	1	214	875	791.8
R031	NA	35	23	Female	28	13	spider4.jpg	Spider	4	4819	9	1185.92	Dot14	3889	3	1183	119	6	6	255	1	255	877	798.67
R031	NA	35	23	Female	28	14	scorpion4.jpg	Scorpion	4	4824	7	644.623	Dot11	4377	5	538	109	2	3	334	1	334	858	783.7
R031	NA	35	23	Female	28	15	snake5.jpg	Snake	2	4778	10	1220.35	Dot09	3922	4	1113	210	1	1	201	2	138	911	828.43
R031	NA	35	23	Female	28	16	scorpion1.jpg	Scorpion	5	4611	14	1703.33	Dot06	3322	3	1723	154	2	1	130	1	130	900	809.32
R031	NA	35	23	Female	28	17	snake3.jpg	Snake	1	4748	6	709.048	Dot17	4243	3	673	508	1	1	0	0	0	1051	879.3
R031	NA	35	23	Female	28	18	crab5.jpg	Crab	2	4712	6	844.459	Dot12	4234	3	627	510	2	2	268	1	268	935	813.76
R031	NA	35	23	Female	28	19	scorpion2.jpg	Scorpion	3	4850	7	837.436	Dot02	4178	3	822	206	2	3	246	1	246	841	750
R031	NA	35	23	Female	28	20	snake4.jpg	Snake	4	4638	12	805.809	Dot10	3552	3	1398	147	1	1	44	1	44	1136	922.39
R031	NA	35	23	Female	28	21	crab3.jpg	Crab	1	4706	8	521.797	Dot04	4386	6	407	127	1	1	249	1	249	854	753.23
R031	NA	35	23	Female	28	22	crab2.jpg	Crab	3	4861	6	665.524	Dot16	4468	4	480	109	1	2	229	1	229	977	812.32
R031	NA	35	23	Female	28	23	scorpion3.jpg	Scorpion	1	4781	7	554.954	Dot18	4444	5	437	105	2	2	271	1	271	930	825.04
R031	NA	35	23	Female	28	24	spider1.jpg	Spider	5	4644	11	2137.94	Dot15	3142	3	1929	173	5	6	297	1	297	1132	924.75
R031	NA	35	23	Female	28	25	spider3.jpg	Spider	1	4594	10	1234.14	Dot03	3701	3	1259	2017	6	6	191	1	191	910	798.03
R031	NA	35	23	Female	28	26	crab3.jpg	Crab	1	4861	7	632.971	Dot04	4528	4	441	182	1	1	97	1	97	826	764.84
R031	NA	35	23	Female	28	27	crab2.jpg	Crab	3	4479	12	1579.79	Dot16	3412	5	1418	181	1	2	211	1	211	1010	833.37
R031	NA	35	23	Female	28	28	spider3.jpg	Spider	1	5017	4	490.9	Dot03	5017	4	169	212	6	6	0	0	0	876	788.93
R031	NA	35	23	Female	28	29	scorpion5.jpg	Scorpion	2	4816	6	560.446	Dot13	4510	3	421	144	2	3	241	2	58	833	754.36
R031	NA	35	23	Female	28	30	spider1.jpg	Spider	5	4557	11	1559.85	Dot15	3345	2	1574	1669	5	6	0	0	0	1031	833.02
R031	NA	35	23	Female	28	31	scorpion2.jpg	Scorpion	3	4843	8	598.53	Dot02	4554	5	399	139	2	3	254	2	55	859	760.91
R031	NA	35	23	Female	28	32	spider2.jpg	Spider	3	4517	12	1477.54	Dot05	3444	4	1381	184	6	5	359	2	266	947	803.07
R031	NA	35	23	Female	28	33	snake3.jpg	Snake	1	4854	5	603.032	Dot17	4463	4	436	113	1	1	391	1	391	964	821.63
R031	NA	35	23	Female	28	34	scorpion1.jpg	Scorpion	5	4405	15	1981.78	Dot06	2961	5	1735	154	2	1	411	2	286	908	809.69
R031	NA	35	23	Female	28	35	snake4.jpg	Snake	4	4759	10	1564.52	Dot10	3504	2	1573	203	1	1	299	1	299	924	832.47
R031	NA	35	23	Female	28	36	spider5.jpg	Spider	2	4868	6	565.753	Dot08	4498	4	451	142	6	6	261	1	261	848	789.69
R031	NA	35	23	Female	28	37	snake5.jpg	Snake	2	4532	8	523.564	Dot09	4207	5	423	126	1	1	289	2	94	848	726.79
R031	NA	35	23	Female	28	38	crab4.jpg	Crab	4	4686	8	757.089	Dot07	4106	5	555	111	1	1	280	1	280	898	792.78
R031	NA	35	23	Female	28	39	snake2.jpg	Snake	3	4660	7	760.346	Dot19	4231	5	524	109	1	1	429	2	312	934	791.53
R031	NA	35	23	Female	28	40	scorpion4.jpg	Scorpion	4	4695	11	1038	Dot11	3786	5	1013	211	2	3	325	2	87	911	801.59
R031	NA	35	23	Female	28	41	scorpion3.jpg	Scorpion	1	5156	4	579.813	Dot18	4864	3	372	135	2	2	292	1	292	839	785.78
R031	NA	35	23	Female	28	42	spider4.jpg	Spider	4	5053	9	1581.29	Dot14	3890	1	1489	3890	6	6	252	1	252	919	812.68
R031	NA	35	23	Female	28	43	snake1.jpg	Snake	5	4559	13	1581.52	Dot01	3404	5	1497	146	2	2	255	1	255	865	777.97
R031	NA	35	23	Female	28	44	crab1.jpg	Crab	5	4810	6	880.49	Dot20	4192	3	771	741	1	1	339	1	339	976	872.09
R031	NA	35	23	Female	28	45	crab5.jpg	Crab	2	4888	5	583.164	Dot12	4620	4	321	177	2	2	268	1	268	860	748.2
R032	NA	27	5	Female	21	6	spider4.jpg	Spider	4	4815	9	717.616	Dot14	4331	5	661	108	2	1	281	2	93	1717	1550.71
R032	NA	27	5	Female	21	7	spider3.jpg	Spider	1	4814	9	1150.36	Dot03	3946	3	1136	224	3	3	310	1	310	1580	1384.31
R032	NA	27	5	Female	21	8	crab3.jpg	Crab	1	4722	10	533.04	Dot04	4123	7	463	109	1	2	243	1	243	1572	1374.73
R032	NA	27	5	Female	21	9	scorpion4.jpg	Scorpion	4	4745	10	1477.03	Dot11	3671	2	1425	1688	3	2	254	1	254	1484	1308.78
R032	NA	27	5	Female	21	10	crab2.jpg	Crab	3	4501	12	1005.65	Dot16	3936	8	589	127	1	3	460	3	152	1468	1278.35
R032	NA	27	5	Female	21	11	snake1.jpg	Snake	5	4883	5	1022.61	Dot01	4322	2	744	169	2	2	288	1	288	1300	1218.09
R032	NA	27	5	Female	21	12	crab5.jpg	Crab	2	4905	6	581.589	Dot12	4565	4	464	150	1	2	243	1	243	1372	1208.47
R032	NA	27	5	Female	21	13	scorpion5.jpg	Scorpion	2	4835	11	622.346	Dot13	4460	8	479	188	2	1	294	2	244	1487	1297.12
R032	NA	27	5	Female	21	14	spider1.jpg	Spider	5	4705	10	1566.24	Dot15	3722	4	1319	189	2	2	291	1	291	1409	1277.98
R032	NA	27	5	Female	21	15	crab4.jpg	Crab	4	4869	7	1103.25	Dot07	4051	1	1052	4051	1	2	432	2	302	1405	1201.01
R032	NA	27	5	Female	21	16	spider2.jpg	Spider	3	4452	11	1041.24	Dot05	3780	6	940	138	3	4	257	2	72	1444	1264.59
R032	NA	27	5	Female	21	17	scorpion1.jpg	Scorpion	5	4757	10	1551.54	Dot06	3787	3	1283	171	3	1	339	2	273	1413	1269.13
R032	NA	27	5	Female	21	18	snake3.jpg	Snake	1	4452	14	1509.2	Dot17	3358	6	1503	894	2	2	294	2	93	1420	1268.9
R032	NA	27	5	Female	21	19	snake5.jpg	Snake	2	4987	6	587.05	Dot09	4692	5	350	138	2	2	295	1	295	1492	1312.06
R032	NA	27	5	Female	21	20	snake2.jpg	Snake	3	4610	13	1840.28	Dot19	3354	5	1672	136	2	1	296	1	296	1544	1335.29
R032	NA	27	5	Female	21	21	snake4.jpg	Snake	4	4755	7	660.213	Dot10	4346	4	523	184	1	3	282	2	232	1457	1251.67
R032	NA	27	5	Female	21	22	crab1.jpg	Crab	5	4805	8	1224.19	Dot20	3983	2	1074	116	1	2	233	1	233	1592	1388.2
R032	NA	27	5	Female	21	23	spider5.jpg	Spider	2	4877	8	850.48	Dot08	4242	4	823	240	2	4	268	1	268	1482	1268.89
R032	NA	27	5	Female	21	24	scorpion2.jpg	Scorpion	3	4784	8	1013.88	Dot02	4118	3	917	92	2	3	242	1	242	1348	1200.04
R032	NA	27	5	Female	21	25	scorpion3.jpg	Scorpion	1	4721	8	681.204	Dot18	4341	5	522	146	2	3	246	2	94	1512	1312.54
R032	NA	27	5	Female	21	26	scorpion3.jpg	Scorpion	1	4854	9	579.416	Dot18	4282	6	460	162	2	3	236	1	236	1509	1272.39
R032	NA	27	5	Female	21	27	spider3.jpg	Spider	1	4633	9	731.554	Dot03	4057	5	540	131	3	3	287	1	287	1387	1155.02
R032	NA	27	5	Female	21	28	scorpion4.jpg	Scorpion	4	4874	8	896.456	Dot11	4171	4	861	152	3	2	231	1	231	1375	1240.28
R032	NA	27	5	Female	21	29	crab2.jpg	Crab	3	4802	10	1224.45	Dot16	3945	4	1106	148	1	3	445	3	29	1388	1225.77
R032	NA	27	5	Female	21	30	crab5.jpg	Crab	2	4912	9	534.812	Dot12	4608	7	371	123	1	2	304	2	74	1363	1101.94
R032	NA	27	5	Female	21	31	crab1.jpg	Crab	5	4708	7	913.08	Dot20	4016	3	879	196	1	2	308	1	308	1490	1255.68
R032	NA	27	5	Female	21	32	scorpion5.jpg	Scorpion	2	4978	4	503.735	Dot13	4712	3	322	128	2	1	266	1	266	1488	1281.92
R032	NA	27	5	Female	21	33	spider4.jpg	Spider	4	4945	6	686.47	Dot14	4437	4	618	299	2	1	406	1	406	1441	1256.86
R032	NA	27	5	Female	21	34	snake4.jpg	Snake	4	4876	9	916.875	Dot10	4254	5	769	112	1	3	384	2	112	1295	1147.7
R032	NA	27	5	Female	21	35	scorpion2.jpg	Scorpion	3	4697	11	1547.84	Dot02	3585	3	1478	144	2	3	308	2	47	1336	1089.05
R032	NA	27	5	Female	21	36	snake5.jpg	Snake	2	4984	6	492.184	Dot09	4674	5	351	150	2	2	310	1	310	1369	1157.38
R032	NA	27	5	Female	21	37	snake2.jpg	Snake	3	4810	8	836.117	Dot19	4155	4	796	164	2	1	416	2	42	1552	1260.08
R032	NA	27	5	Female	21	38	scorpion1.jpg	Scorpion	5	4753	9	1070.13	Dot06	3800	3	1249	226	3	1	322	1	322	1373	1235.93
R032	NA	27	5	Female	21	39	spider1.jpg	Spider	5	4785	9	1046.78	Dot15	4044	5	974	86	2	2	317	1	317	1373	1171.3
R032	NA	27	5	Female	21	40	crab4.jpg	Crab	4	4552	15	1946.12	Dot07	3316	5	1561	164	1	2	265	2	65	1337	1155.48
R032	NA	27	5	Female	21	41	snake3.jpg	Snake	1	4791	12	1053.26	Dot17	4099	7	912	135	2	2	304	2	63	1557	1242.62
R032	NA	27	5	Female	21	42	snake1.jpg	Snake	5	4693	10	1681.9	Dot01	3438	2	1630	166	2	2	406	2	92	1386	1118.36
R032	NA	27	5	Female	21	43	spider2.jpg	Spider	3	4885	12	743.362	Dot05	4078	8	800	118	3	4	429	1	429	1320	1141.58
R032	NA	27	5	Female	21	44	spider5.jpg	Spider	2	4856	8	563.358	Dot08	4240	5	460	105	2	4	394	1	394	1369	1095.75
R032	NA	27	5	Female	21	45	crab3.jpg	Crab	1	4712	9	593.095	Dot04	4222	5	652	115	1	2	253	2	39	1410	1073.5
R033	NA	48	3	Female	20	6	snake3.jpg	Snake	1	4336	18	4341.07	Dot17	905	1	4199	905	3	4	113	1	113	2051	1787.9
R033	NA	48	3	Female	20	7	scorpion3.jpg	Scorpion	1	4681	9	1825.43	Dot18	3194	1	1649	3194	1	1	434	2	271	2252	1911.31
R033	NA	48	3	Female	20	8	crab5.jpg	Crab	2	4922	7	1028.09	Dot12	4081	2	1016	273	4	4	315	1	315	2121	1685.99
R033	NA	48	3	Female	20	9	crab2.jpg	Crab	3	4978	5	669.38	Dot16	4530	3	534	196	2	2	243	1	243	2054	1695.98
R033	NA	48	3	Female	20	10	crab1.jpg	Crab	5	4595	10	1627.03	Dot20	3332	3	1583	223	4	4	274	1	274	2186	1794.94
R033	NA	48	3	Female	20	11	spider2.jpg	Spider	3	4868	6	1470.01	Dot05	3954	2	1109	206	1	4	272	1	272	1949	1781.57
R033	NA	48	3	Female	20	12	spider1.jpg	Spider	5	4663	11	2483.33	Dot15	2824	1	2277	2824	1	1	290	1	290	2036	1766.16
R033	NA	48	3	Female	20	13	crab3.jpg	Crab	1	4306	19	4077.84	Dot04	1221	2	3842	109	2	3	119	1	119	1956	1723.12
R033	NA	48	3	Female	20	14	scorpion4.jpg	Scorpion	4	4621	8	1261.85	Dot11	3738	3	1132	199	2	1	128	1	128	1978	1718.32
R033	NA	48	3	Female	20	15	snake4.jpg	Snake	4	4783	9	1460.84	Dot10	3703	4	1348	193	2	5	232	1	232	1858	1712.18
R033	NA	48	3	Female	20	16	snake1.jpg	Snake	5	4997	3	754.58	Dot01	4555	1	544	4555	2	2	281	1	281	1877	1675.77
R033	NA	48	3	Female	20	17	scorpion1.jpg	Scorpion	5	4712	10	2182.17	Dot06	3216	3	1855	241	1	1	280	1	280	1785	1631.72
R033	NA	48	3	Female	20	18	crab4.jpg	Crab	4	4888	6	1213.83	Dot07	4038	1	1052	4038	3	4	261	2	138	1940	1735.33
R033	NA	48	3	Female	20	19	snake2.jpg	Snake	3	4619	9	1786.48	Dot19	3442	4	1443	204	1	2	321	1	321	2022	1756.19
R033	NA	48	3	Female	20	20	scorpion5.jpg	Scorpion	2	4963	4	786.172	Dot13	4518	2	559	180	1	1	257	1	257	2046	1596.13
R033	NA	48	3	Female	20	21	snake5.jpg	Snake	2	4718	10	1543.76	Dot09	3530	3	1535	197	2	4	257	1	257	1861	1601.68
R033	NA	48	3	Female	20	22	spider3.jpg	Spider	1	4344	15	3873.84	Dot03	1388	1	3703	1388	2	3	270	1	270	2140	1812.14
R033	NA	48	3	Female	20	23	spider4.jpg	Spider	4	4716	10	2176.26	Dot14	2963	2	2117	1953	1	3	652	2	351	1818	1614.3
R033	NA	48	3	Female	20	24	spider5.jpg	Spider	2	4849	7	1260.92	Dot08	4006	2	1070	110	1	2	294	1	294	1933	1602.27
R033	NA	48	3	Female	20	25	scorpion2.jpg	Scorpion	3	4940	7	712.925	Dot02	4579	5	322	167	1	3	259	1	259	1739	1527.26
R033	NA	48	3	Female	20	26	crab2.jpg	Crab	3	4917	6	1023.45	Dot16	4140	2	955	247	2	2	261	1	261	1858	1497.07
R033	NA	48	3	Female	20	27	scorpion3.jpg	Scorpion	1	4956	4	653.553	Dot18	4309	1	789	4309	1	1	269	1	269	1956	1671.12
R033	NA	48	3	Female	20	28	scorpion2.jpg	Scorpion	3	4920	5	923.505	Dot02	4362	2	735	297	1	3	291	1	291	1833	1524.8
R033	NA	48	3	Female	20	29	spider2.jpg	Spider	3	4719	9	2045.81	Dot05	3355	2	1706	164	1	4	292	1	292	1825	1602.56
R033	NA	48	3	Female	20	30	spider3.jpg	Spider	1	5002	3	598.453	Dot03	4611	1	479	4611	2	3	251	1	251	1764	1520.26
R033	NA	48	3	Female	20	31	scorpion4.jpg	Scorpion	4	4743	10	1595.79	Dot11	3661	3	1399	120	2	1	233	2	14	1748	1482.44
R033	NA	48	3	Female	20	32	crab4.jpg	Crab	4	4504	15	3051.46	Dot07	2278	2	2806	269	3	4	269	2	119	1959	1646.8
R033	NA	48	3	Female	20	33	spider5.jpg	Spider	2	5006	4	640.797	Dot08	4555	2	533	2139	1	2	252	1	252	1712	1445.91
R033	NA	48	3	Female	20	34	scorpion5.jpg	Scorpion	2	4713	6	635.156	Dot13	4344	4	471	146	1	1	281	1	281	1902	1633.5
R033	NA	48	3	Female	20	35	crab5.jpg	Crab	2	4982	4	513.078	Dot12	4626	2	451	176	4	4	297	1	297	1704	1459.06
R033	NA	48	3	Female	20	36	snake5.jpg	Snake	2	4919	7	925.036	Dot09	4335	4	733	288	2	4	451	2	280	1704	1552.4
R033	NA	48	3	Female	20	37	spider4.jpg	Spider	4	4856	6	1350.16	Dot14	3880	2	1199	290	1	3	295	1	295	1886	1490.61
R033	NA	48	3	Female	20	38	snake4.jpg	Snake	4	4913	6	1038.32	Dot10	4207	2	887	3535	2	5	249	1	249	1847	1605.26
R033	NA	48	3	Female	20	39	spider1.jpg	Spider	5	4737	9	1857.32	Dot15	3629	2	1442	166	1	1	293	1	293	1668	1480.88
R033	NA	48	3	Female	20	40	crab3.jpg	Crab	1	4732	9	2068.31	Dot04	3398	2	1699	3055	2	3	298	1	298	1755	1613.34
R033	NA	48	3	Female	20	41	snake1.jpg	Snake	5	4808	7	1982.3	Dot01	3500	1	1587	3500	2	2	315	1	315	1711	1437.45
R033	NA	48	3	Female	20	42	crab1.jpg	Crab	5	4804	9	1551.29	Dot20	3637	3	1445	765	4	4	277	1	277	1793	1523.95
R033	NA	48	3	Female	20	43	scorpion1.jpg	Scorpion	5	4557	10	1587.18	Dot06	3374	3	1522	219	1	1	274	1	274	1757	1382.27
R033	NA	48	3	Female	20	44	snake2.jpg	Snake	3	4756	11	2030.17	Dot19	3139	2	2027	271	1	2	336	2	36	1906	1634.91
R033	NA	48	3	Female	20	45	snake3.jpg	Snake	1	4880	5	1524.18	Dot17	3958	1	1139	3958	3	4	270	1	270	2027	1751.81
R034	NA	59	2	Female	20	6	scorpion1.jpg	Scorpion	5	4869	8	1775.41	Dot06	4201	4	750	193	4	2	319	1	319	1191	1057.21
R034	NA	59	2	Female	20	7	snake5.jpg	Snake	2	4982	5	905.884	Dot09	4575	3	485	219	6	5	407	2	325	1064	958.02
R034	NA	59	2	Female	20	8	scorpion4.jpg	Scorpion	4	4772	9	1723.94	Dot11	3659	4	1381	76	4	3	420	1	420	1010	866.52
R034	NA	59	2	Female	20	9	spider2.jpg	Spider	3	4890	8	1097.59	Dot05	4161	4	884	240	6	5	309	1	309	962	857.13
R034	NA	59	2	Female	20	10	spider1.jpg	Spider	5	4689	10	1742.99	Dot15	3453	3	1541	157	4	4	362	1	362	1075	910.64
R034	NA	59	2	Female	20	11	spider5.jpg	Spider	2	4953	4	846.869	Dot08	4555	2	512	177	5	4	323	1	323	901	812.52
R034	NA	59	2	Female	20	12	crab4.jpg	Crab	4	4915	6	1101.61	Dot07	4180	2	912	307	1	1	322	1	322	896	765.57
R034	NA	59	2	Female	20	13	crab1.jpg	Crab	5	4752	10	903.23	Dot20	3979	6	669	268	1	1	517	2	279	1122	956.47
R034	NA	59	2	Female	20	14	spider3.jpg	Spider	1	4964	6	862.62	Dot03	4429	4	634	655	6	4	372	1	372	897	820.44
R034	NA	59	2	Female	20	15	snake1.jpg	Snake	5	4798	9	1494.56	Dot01	3867	3	1094	145	6	4	305	1	305	918	812.48
R034	NA	59	2	Female	20	16	spider4.jpg	Spider	4	4950	6	894.932	Dot14	4391	3	679	210	6	5	323	1	323	897	832.72
R034	NA	59	2	Female	20	17	scorpion2.jpg	Scorpion	3	4787	8	1454.23	Dot02	3933	2	1015	136	4	2	242	1	242	991	844.14
R034	NA	59	2	Female	20	18	snake4.jpg	Snake	4	4840	6	1218.77	Dot10	4252	4	683	137	6	6	366	1	366	867	784.43
R034	NA	59	2	Female	20	19	scorpion3.jpg	Scorpion	1	4983	3	931.66	Dot18	4474	1	607	4474	4	2	414	1	414	878	808.91
R034	NA	59	2	Female	20	20	crab5.jpg	Crab	2	4979	4	949.048	Dot12	4444	2	644	224	1	1	314	1	314	819	726.34
R034	NA	59	2	Female	20	21	snake2.jpg	Snake	3	4961	5	743.712	Dot19	4534	3	510	104	6	5	280	1	280	897	838.23
R034	NA	59	2	Female	20	22	crab2.jpg	Crab	3	4756	7	1116.75	Dot16	4071	3	852	265	1	1	289	1	289	852	786.32
R034	NA	59	2	Female	20	23	scorpion5.jpg	Scorpion	2	5042	2	953.033	Dot13	4745	1	348	4745	5	2	297	1	297	827	763.71
R034	NA	59	2	Female	20	24	snake3.jpg	Snake	1	4848	6	1011.01	Dot17	4431	4	524	108	6	4	302	1	302	832	787.28
R034	NA	59	2	Female	20	25	crab3.jpg	Crab	1	4996	4	779.375	Dot04	4616	3	451	145	1	1	380	1	380	758	690.44
R034	NA	59	2	Female	20	26	spider2.jpg	Spider	3	4811	6	1066.96	Dot05	4127	2	845	314	6	5	314	1	314	816	714.5
R034	NA	59	2	Female	20	27	scorpion4.jpg	Scorpion	4	4487	14	2977.45	Dot11	2400	1	2688	2400	4	3	290	1	290	908	814.32
R034	NA	59	2	Female	20	28	snake3.jpg	Snake	1	4672	10	960.39	Dot17	4118	7	538	128	6	4	385	2	263	963	776.63
R034	NA	59	2	Female	20	29	crab3.jpg	Crab	1	4923	12	797.047	Dot04	4638	11	340	1323	1	1	285	1	285	794	733.71
R034	NA	59	2	Female	20	30	spider4.jpg	Spider	4	4667	10	2110.3	Dot14	3294	3	1774	287	6	5	301	1	301	919	822.14
R034	NA	59	2	Female	20	31	crab4.jpg	Crab	4	4697	11	1469.38	Dot07	3838	6	1087	87	1	1	300	1	300	810	724.21
R034	NA	59	2	Female	20	32	crab2.jpg	Crab	3	4658	9	2014.95	Dot16	3488	2	1509	1149	1	1	304	1	304	896	762.85
R034	NA	59	2	Female	20	33	scorpion1.jpg	Scorpion	5	4849	7	1448.56	Dot06	4149	3	922	208	4	2	372	2	334	846	744.08
R034	NA	59	2	Female	20	34	spider3.jpg	Spider	1	4935	7	831.214	Dot03	4525	5	471	163	6	4	285	1	285	807	697.49
R034	NA	59	2	Female	20	35	snake1.jpg	Snake	5	4907	5	1226.88	Dot01	4346	2	722	186	6	4	255	1	255	799	752.37
R034	NA	59	2	Female	20	36	scorpion2.jpg	Scorpion	3	4886	7	1231.23	Dot02	4426	5	621	123	4	2	296	1	296	795	722.35
R034	NA	59	2	Female	20	37	crab5.jpg	Crab	2	4716	8	1608.2	Dot12	3897	3	1093	859	1	1	266	1	266	830	699.93
R034	NA	59	2	Female	20	38	scorpion5.jpg	Scorpion	2	4942	6	1107.65	Dot13	4538	4	515	191	5	2	252	1	252	836	765.23
R034	NA	59	2	Female	20	39	spider5.jpg	Spider	2	4976	6	1289.86	Dot08	4671	5	362	107	5	4	305	1	305	813	718.38
R034	NA	59	2	Female	20	40	snake5.jpg	Snake	2	4922	8	1051.83	Dot09	4556	6	478	161	6	5	274	1	274	841	771.56
R034	NA	59	2	Female	20	41	snake2.jpg	Snake	3	4655	6	1011.13	Dot19	4217	4	550	182	6	5	263	1	263	890	773.2
R034	NA	59	2	Female	20	42	scorpion3.jpg	Scorpion	1	4988	6	889.82	Dot18	4585	5	463	114	4	2	403	1	403	926	837.57
R034	NA	59	2	Female	20	43	snake4.jpg	Snake	4	4451	17	3693.67	Dot10	1720	1	3370	1720	6	6	288	1	288	1019	863.78
R034	NA	59	2	Female	20	44	crab1.jpg	Crab	5	4615	10	1639.63	Dot20	3583	4	1316	230	1	1	287	1	287	949	844.87
R034	NA	59	2	Female	20	45	spider1.jpg	Spider	5	4830	9	1554.84	Dot15	4060	5	978	235	4	4	262	1	262	970	803.74
R036	NA	54	3	Female	22	6	crab5.jpg	Crab	2	4859	10	1164.65	Dot12	4328	7	668	1170	1	1	279	1	279	2109	1879.4
R036	NA	54	3	Female	22	7	spider2.jpg	Spider	3	4758	9	1665.9	Dot05	3782	4	1248	1046	2	3	275	1	275	1969	1821.5
R036	NA	54	3	Female	22	8	crab2.jpg	Crab	3	4699	10	1262.04	Dot16	4147	7	686	97	2	3	252	1	252	2172	1651.11
R036	NA	54	3	Female	22	9	scorpion4.jpg	Scorpion	4	4740	7	1067.99	Dot11	4238	4	660	755	4	4	260	1	260	1892	1611.36
R036	NA	54	3	Female	22	10	snake4.jpg	Snake	4	4609	11	1751.17	Dot10	3495	4	1535	119	3	2	215	1	215	1760	1465.2
R036	NA	54	3	Female	22	11	snake3.jpg	Snake	1	4938	6	715.452	Dot17	4441	3	627	2626	2	1	247	1	247	1980	1681.31
R036	NA	54	3	Female	22	12	spider4.jpg	Spider	4	4659	10	1721.39	Dot14	3594	4	1421	112	3	3	249	1	249	1833	1527.17
R036	NA	54	3	Female	22	13	spider1.jpg	Spider	5	4806	7	928.732	Dot15	4241	4	789	113	3	3	271	1	271	1991	1688.85
R036	NA	54	3	Female	22	14	snake2.jpg	Snake	3	4649	12	859.138	Dot19	4003	8	656	257	4	2	233	1	233	1865	1604.33
R036	NA	54	3	Female	22	15	scorpion1.jpg	Scorpion	5	4094	17	3372.88	Dot06	1661	3	3273	466	3	4	343	2	268	1988	1780.83
R036	NA	54	3	Female	22	16	scorpion5.jpg	Scorpion	2	4865	7	812.205	Dot13	4547	5	440	177	3	4	243	1	243	1892	1674.94
R036	NA	54	3	Female	22	17	scorpion2.jpg	Scorpion	3	4841	8	1148.28	Dot02	4177	4	870	132	4	5	242	1	242	1784	1596.13
R036	NA	54	3	Female	22	18	spider5.jpg	Spider	2	4353	16	1768.06	Dot08	3103	7	1494	180	3	4	411	3	131	1586	1358.56
R036	NA	54	3	Female	22	19	snake1.jpg	Snake	5	4719	9	1506.36	Dot01	3647	3	1399	655	4	2	270	1	270	1541	1378.34
R036	NA	54	3	Female	22	20	crab1.jpg	Crab	5	4731	6	804.722	Dot20	4221	3	666	265	3	3	266	1	266	1527	1291.98
R036	NA	54	3	Female	22	21	crab3.jpg	Crab	1	4767	10	896.713	Dot04	3678	5	742	223	2	3	786	3	269	1611	1421.57
R036	NA	54	3	Female	22	22	scorpion3.jpg	Scorpion	1	4930	4	776.712	Dot18	4503	2	553	138	3	4	272	1	272	1762	1396.8
R036	NA	54	3	Female	22	23	snake5.jpg	Snake	2	4901	7	683.8	Dot09	4505	5	520	131	3	3	276	1	276	1498	1310.98
R036	NA	54	3	Female	22	24	crab4.jpg	Crab	4	4471	12	838.508	Dot07	3788	8	671	208	3	3	403	2	262	1417	1218.52
R036	NA	54	3	Female	22	25	spider3.jpg	Spider	1	4493	11	765.849	Dot03	3643	7	786	161	2	3	307	1	307	1424	1276.18
R036	NA	54	3	Female	22	26	snake2.jpg	Snake	3	4512	12	667.487	Dot19	3252	6	533	174	4	2	275	1	275	1433	1281.41
R036	NA	54	3	Female	22	27	crab3.jpg	Crab	1	4885	7	710.258	Dot04	4514	5	492	191	2	3	308	1	308	1545	1409.53
R036	NA	54	3	Female	22	28	snake4.jpg	Snake	4	4875	7	849.413	Dot10	4444	4	581	109	3	2	343	2	73	1400	1171.01
R036	NA	54	3	Female	22	29	scorpion3.jpg	Scorpion	1	4694	9	834.678	Dot18	4098	6	762	220	3	4	267	1	267	1572	1323.15
R036	NA	54	3	Female	22	30	spider5.jpg	Spider	2	4665	7	722.727	Dot08	4418	6	304	203	3	4	247	1	247	1470	1268.38
R036	NA	54	3	Female	22	31	crab5.jpg	Crab	2	3776	11	660.667	Dot12	3388	9	522	106	1	1	306	1	306	1575	1383.57
R036	NA	54	3	Female	22	32	snake5.jpg	Snake	2	4292	10	1051.14	Dot09	3578	5	965	218	3	3	247	2	109	1708	1359.89
R036	NA	54	3	Female	22	33	crab4.jpg	Crab	4	4626	9	731.539	Dot07	4103	6	669	305	3	3	263	1	263	1577	1356.12
R036	NA	54	3	Female	22	34	scorpion5.jpg	Scorpion	2	4361	8	672.201	Dot13	4021	6	484	114	3	4	263	1	263	1586	1370.8
R036	NA	54	3	Female	22	35	spider3.jpg	Spider	1	4731	9	870.348	Dot03	4192	6	678	153	2	3	277	1	277	1301	1187.92
R036	NA	54	3	Female	22	36	spider1.jpg	Spider	5	4607	8	1291.66	Dot15	3828	4	999	642	3	3	300	1	300	1325	1178.56
R036	NA	54	3	Female	22	37	snake3.jpg	Snake	1	4377	13	560.779	Dot17	3621	9	490	261	2	1	295	1	295	1493	1240.82
R036	NA	54	3	Female	22	38	scorpion2.jpg	Scorpion	3	4495	9	952.434	Dot02	3804	5	883	1581	4	5	285	1	285	1493	1218.9
R036	NA	54	3	Female	22	39	crab1.jpg	Crab	5	3887	15	1952.81	Dot20	2443	7	1859	130	3	3	269	1	269	1506	1355.32
R036	NA	54	3	Female	22	40	scorpion4.jpg	Scorpion	4	4321	10	1351.52	Dot11	3628	6	943	154	4	4	318	1	318	1444	1182.21
R036	NA	54	3	Female	22	41	spider2.jpg	Spider	3	4586	8	1099.1	Dot05	3979	5	848	112	2	3	271	1	271	1479	1289.69
R036	NA	54	3	Female	22	42	crab2.jpg	Crab	3	4511	6	686.508	Dot16	4216	5	384	120	2	3	295	1	295	1494	1304.52
R036	NA	54	3	Female	22	43	snake1.jpg	Snake	5	4296	11	1429.14	Dot01	3408	6	1243	151	4	2	364	1	364	1533	1237.29
R036	NA	54	3	Female	22	44	spider4.jpg	Spider	4	4454	8	1019.16	Dot14	3881	5	748	101	3	3	263	1	263	1499	1205.8
R036	NA	54	3	Female	22	45	scorpion1.jpg	Scorpion	5	4072	17	2185.88	Dot06	2257	6	2129	162	3	4	270	1	270	1654	1449.35
R037	NA	43	0	Female	20	6	crab5.jpg	Crab	2	4974	4	903.595	Dot12	4565	2	503	114	2	1	303	1	303	1547	1446.61
R037	NA	43	0	Female	20	7	spider1.jpg	Spider	5	4846	8	1549.18	Dot15	3654	2	1434	206	2	1	318	1	318	1483	1383.78
R037	NA	43	0	Female	20	8	crab3.jpg	Crab	1	5002	4	753.918	Dot04	4595	2	493	150	1	1	407	2	341	1744	1556.88
R037	NA	43	0	Female	20	9	snake2.jpg	Snake	3	4820	9	865.358	Dot19	3847	5	623	278	5	5	859	3	408	1773	1504.19
R037	NA	43	0	Female	20	10	scorpion4.jpg	Scorpion	4	4933	6	925.707	Dot11	4314	2	766	164	2	1	412	2	313	1490	1338.28
R037	NA	43	0	Female	20	11	crab2.jpg	Crab	3	5028	3	693.43	Dot16	4713	2	363	128	1	1	315	1	315	1483	1297.79
R037	NA	43	0	Female	20	12	scorpion1.jpg	Scorpion	5	4708	11	1352.77	Dot06	3834	7	1052	1171	1	1	380	1	380	1630	1371.6
R037	NA	43	0	Female	20	13	crab4.jpg	Crab	4	4962	5	762.836	Dot07	4566	3	489	60	2	2	311	1	311	1336	1241.23
R037	NA	43	0	Female	20	14	snake5.jpg	Snake	2	5030	3	575.266	Dot09	4742	2	335	109	7	6	288	1	288	1536	1347.39
R037	NA	43	0	Female	20	15	spider2.jpg	Spider	3	4641	10	1484	Dot05	3492	3	1241	732	1	1	434	2	288	1486	1273.3
R037	NA	43	0	Female	20	16	snake3.jpg	Snake	1	5012	3	705.615	Dot17	4640	1	458	4640	5	4	263	1	263	1379	1290.09
R037	NA	43	0	Female	20	17	snake1.jpg	Snake	5	4689	12	2408.99	Dot01	3036	2	2055	170	7	7	344	1	344	1415	1259.98
R037	NA	43	0	Female	20	18	spider4.jpg	Spider	4	4955	5	1128.38	Dot14	4384	2	689	93	2	2	308	1	308	1444	1220.26
R037	NA	43	0	Female	20	19	scorpion3.jpg	Scorpion	1	4994	4	720.043	Dot18	4555	1	546	4555	1	1	259	1	259	1441	1314.24
R037	NA	43	0	Female	20	20	snake4.jpg	Snake	4	4956	6	742.834	Dot10	4519	3	536	111	4	3	346	2	289	1451	1302.41
R037	NA	43	0	Female	20	21	spider3.jpg	Spider	1	5021	3	687.309	Dot03	4690	2	377	50	2	1	331	1	331	1444	1265.64
R037	NA	43	0	Female	20	22	scorpion5.jpg	Scorpion	2	5045	2	834.992	Dot13	4736	1	354	4736	2	1	309	1	309	1350	1168.21
R037	NA	43	0	Female	20	23	scorpion2.jpg	Scorpion	3	4835	9	967.353	Dot02	3969	5	565	65	2	1	742	3	343	1301	1136.43
R037	NA	43	0	Female	20	24	crab1.jpg	Crab	5	4981	4	958.704	Dot20	4471	2	597	85	1	1	305	1	305	1345	1175.37
R037	NA	43	0	Female	20	25	spider5.jpg	Spider	2	5031	3	533.758	Dot08	4680	1	417	4680	1	1	289	1	289	1460	1230.72
R037	NA	43	0	Female	20	26	scorpion1.jpg	Scorpion	5	4672	14	1716.65	Dot06	3260	9	1587	219	1	1	913	1	913	1509	1228.1
R037	NA	43	0	Female	20	27	spider3.jpg	Spider	1	4793	12	840.868	Dot03	2310	5	411	156	2	1	2483	7	372	1205	1107.61
R037	NA	43	0	Female	20	28	crab1.jpg	Crab	5	4993	4	1052.18	Dot20	4409	2	673	116	1	1	365	1	365	1305	1152.67
R037	NA	43	0	Female	20	29	spider1.jpg	Spider	5	4963	4	1219.58	Dot15	4292	1	809	4292	2	1	329	1	329	1362	1206.75
R037	NA	43	0	Female	20	30	snake3.jpg	Snake	1	5034	3	1317.94	Dot17	4700	2	376	183	5	4	334	1	334	1423	1269.45
R037	NA	43	0	Female	20	31	spider5.jpg	Spider	2	4831	5	1000.27	Dot08	4486	4	392	114	1	1	345	1	345	1409	1121.71
R037	NA	43	0	Female	20	32	crab5.jpg	Crab	2	4854	4	1054.68	Dot12	4393	3	508	3552	2	1	461	1	461	1084	920.77
R037	NA	43	0	Female	20	33	snake5.jpg	Snake	2	5029	5	798.989	Dot09	4706	4	371	146	7	6	323	1	323	1222	1047.59
R037	NA	43	0	Female	20	34	crab3.jpg	Crab	1	5044	2	1113.72	Dot04	4691	1	398	4691	1	1	353	1	353	1126	994.78
R037	NA	43	0	Female	20	35	snake2.jpg	Snake	3	4984	4	1109.39	Dot19	4571	2	510	116	5	5	327	1	327	1267	1146.52
R037	NA	43	0	Female	20	36	crab2.jpg	Crab	3	4657	5	1057.34	Dot16	4322	4	384	124	1	1	335	1	335	1261	1132.33
R037	NA	43	0	Female	20	37	snake1.jpg	Snake	5	4830	9	1316.08	Dot01	3567	4	845	120	7	7	745	2	331	1246	1072.79
R037	NA	43	0	Female	20	38	crab4.jpg	Crab	4	4899	8	1004.13	Dot07	4513	6	501	97	2	2	299	1	299	1233	1010.54
R037	NA	43	0	Female	20	39	snake4.jpg	Snake	4	4946	5	1168.06	Dot10	4302	2	775	111	4	3	323	1	323	1221	1104.78
R037	NA	43	0	Female	20	40	scorpion3.jpg	Scorpion	1	5037	3	765.149	Dot18	4722	2	363	118	1	1	315	1	315	1271	1101.7
R037	NA	43	0	Female	20	41	scorpion5.jpg	Scorpion	2	5039	3	565.148	Dot13	4723	2	363	4537	2	1	316	1	316	1230	1090.69
R037	NA	43	0	Female	20	42	spider4.jpg	Spider	4	4656	8	880.9	Dot14	4221	6	517	139	2	2	328	1	328	1314	1130.38
R037	NA	43	0	Female	20	43	scorpion2.jpg	Scorpion	3	4965	5	889.19	Dot02	4564	3	503	146	2	1	349	1	349	1191	1051.89
R037	NA	43	0	Female	20	44	spider2.jpg	Spider	3	4981	4	1189.54	Dot05	4526	2	552	144	1	1	331	1	331	1271	1030.46
R037	NA	43	0	Female	20	45	scorpion4.jpg	Scorpion	4	4760	8	1135.94	Dot11	4183	5	700	131	2	1	383	1	383	1117	996.4
R038	NA	34	4	Female	20	6	scorpion2.jpg	Scorpion	3	4817	7	964.536	Dot02	4279	3	789	105	4	2	250	1	250	1598	1455.18
R038	NA	34	4	Female	20	7	spider2.jpg	Spider	3	4722	11	1646.9	Dot05	3584	3	1500	175	3	3	262	1	262	1557	1361.83
R038	NA	34	4	Female	20	8	spider1.jpg	Spider	5	4839	9	1327.32	Dot15	3928	2	1147	126	2	2	415	2	287	1505	1370.97
R038	NA	34	4	Female	20	9	snake5.jpg	Snake	2	4730	8	1477.75	Dot09	3682	1	1412	3682	3	2	264	1	264	1409	1283
R038	NA	34	4	Female	20	10	spider3.jpg	Spider	1	4794	8	1197.16	Dot03	3817	3	924	131	3	2	545	2	258	1519	1383.79
R038	NA	34	4	Female	20	11	snake4.jpg	Snake	4	4639	13	1573.22	Dot10	2389	3	1284	71	2	1	1490	5	306	1441	1313.74
R038	NA	34	4	Female	20	12	scorpion5.jpg	Scorpion	2	4680	14	1536.25	Dot13	2207	2	1211	144	3	1	1693	7	86	1406	1276.55
R038	NA	34	4	Female	20	13	snake1.jpg	Snake	5	4952	7	937.665	Dot01	4461	4	589	134	3	2	281	1	281	1593	1386.84
R038	NA	34	4	Female	20	14	crab5.jpg	Crab	2	4519	14	580.399	Dot12	621	3	415	90	2	1	3898	11	273	1449	1264.6
R038	NA	34	4	Female	20	15	crab4.jpg	Crab	4	4689	15	702.127	Dot07	812	3	604	106	2	1	3249	8	269	1393	1252
R038	NA	34	4	Female	20	16	crab2.jpg	Crab	3	4754	13	872.819	Dot16	1269	4	834	164	2	1	3188	7	299	1310	1203.51
R038	NA	34	4	Female	20	17	snake2.jpg	Snake	3	4943	5	847.219	Dot19	4510	3	550	153	2	1	295	1	295	1546	1402.2
R038	NA	34	4	Female	20	18	scorpion1.jpg	Scorpion	5	4740	11	1776.19	Dot06	3507	3	1405	138	4	1	284	1	284	1568	1429.27
R038	NA	34	4	Female	20	19	spider5.jpg	Spider	2	5033	3	667.219	Dot08	4690	2	396	83	2	2	343	1	343	1619	1469.59
R038	NA	34	4	Female	20	20	crab3.jpg	Crab	1	4842	8	1570.9	Dot04	3799	2	1270	144	1	1	412	2	307	1533	1334.02
R038	NA	34	4	Female	20	21	crab1.jpg	Crab	5	4781	10	1697.59	Dot20	3606	2	1467	108	2	2	421	2	302	1435	1199.66
R038	NA	34	4	Female	20	22	scorpion4.jpg	Scorpion	4	4613	12	1956.94	Dot11	3211	2	1856	119	3	1	286	1	286	1467	1352.88
R038	NA	34	4	Female	20	23	snake3.jpg	Snake	1	4924	8	908.295	Dot17	4387	5	667	228	2	1	228	1	228	1524	1375.13
R038	NA	34	4	Female	20	24	scorpion3.jpg	Scorpion	1	4656	9	1006.01	Dot18	3899	3	806	133	3	2	192	1	192	1505	1325.55
R038	NA	34	4	Female	20	25	spider4.jpg	Spider	4	4889	7	1372.67	Dot14	4162	2	923	75	3	2	373	2	254	1616	1431.01
R038	NA	34	4	Female	20	26	crab5.jpg	Crab	2	4997	4	693.671	Dot12	4615	2	463	110	2	1	382	2	288	1593	1495.07
R038	NA	34	4	Female	20	27	scorpion1.jpg	Scorpion	5	4853	8	1268.41	Dot06	4084	4	963	203	4	1	443	2	278	1507	1334.62
R038	NA	34	4	Female	20	28	spider4.jpg	Spider	4	4890	7	1066.23	Dot14	4245	2	828	141	3	2	467	3	229	1537	1355.78
R038	NA	34	4	Female	20	29	crab2.jpg	Crab	3	4985	5	746.099	Dot16	4500	2	594	358	2	1	388	2	276	1491	1343.3
R038	NA	34	4	Female	20	30	crab1.jpg	Crab	5	4870	6	1060.85	Dot20	4052	1	1031	4052	2	2	584	3	322	1307	1184.19
R038	NA	34	4	Female	20	31	snake3.jpg	Snake	1	5021	4	624.508	Dot17	4656	2	430	133	2	1	365	2	303	1493	1342.68
R038	NA	34	4	Female	20	32	scorpion4.jpg	Scorpion	4	4643	11	2024.55	Dot11	3330	2	1739	143	3	1	325	1	325	1526	1364.69
R038	NA	34	4	Female	20	33	spider1.jpg	Spider	5	4969	4	755.276	Dot15	4547	2	527	135	2	2	268	1	268	1450	1322.92
R038	NA	34	4	Female	20	34	spider2.jpg	Spider	3	4952	6	981.287	Dot05	4247	2	831	144	3	3	705	4	351	1264	1192.36
R038	NA	34	4	Female	20	35	scorpion3.jpg	Scorpion	1	4919	9	626.27	Dot18	4288	5	450	108	3	2	631	4	315	1440	1290.58
R038	NA	34	4	Female	20	36	spider5.jpg	Spider	2	4996	5	642.287	Dot08	4647	3	419	96	2	2	349	2	301	1450	1342.55
R038	NA	34	4	Female	20	37	crab4.jpg	Crab	4	4947	5	1042.36	Dot07	4311	2	757	97	2	1	636	3	380	1472	1316.28
R038	NA	34	4	Female	20	38	snake5.jpg	Snake	2	4947	5	663.309	Dot09	4621	3	430	141	3	2	253	1	253	1364	1306.95
R038	NA	34	4	Female	20	39	scorpion2.jpg	Scorpion	3	4845	9	1038.32	Dot02	4080	5	634	108	4	2	484	2	250	1550	1334.01
R038	NA	34	4	Female	20	40	scorpion5.jpg	Scorpion	2	4974	4	799.736	Dot13	4559	2	512	121	3	1	257	1	257	1366	1184.92
R038	NA	34	4	Female	20	41	crab3.jpg	Crab	1	4862	7	687.132	Dot04	4428	5	503	103	1	1	434	2	305	1388	1219.69
R038	NA	34	4	Female	20	42	snake4.jpg	Snake	4	4889	6	1192.67	Dot10	4033	1	1057	4033	2	1	320	2	246	1377	1263.95
R038	NA	34	4	Female	20	43	snake2.jpg	Snake	3	4968	4	722.844	Dot19	4468	1	630	4468	2	1	297	1	297	1302	1167.84
R038	NA	34	4	Female	20	44	snake1.jpg	Snake	5	4779	11	1676.06	Dot01	3674	4	1378	130	3	2	253	1	253	1441	1342.04
R038	NA	34	4	Female	20	45	spider3.jpg	Spider	1	4903	5	1050.04	Dot03	4180	2	901	124	3	2	333	1	333	1422	1287.48
R039	NA	47	7	Female	20	6	snake4.jpg	Snake	4	4578	14	1893.13	Dot10	2993	6	1296	168	2	1	772	4	264	1740	1524.31
R039	NA	47	7	Female	20	7	snake5.jpg	Snake	2	4439	18	812.957	Dot09	2527	10	359	125	2	1	1722	7	310	1746	1353.74
R039	NA	47	7	Female	20	8	spider3.jpg	Spider	1	4502	18	1136.69	Dot03	923	4	1012	129	3	3	2243	8	259	1483	1339.84
R039	NA	47	7	Female	20	9	crab2.jpg	Crab	3	4483	14	1588.4	Dot16	881	2	1566	271	1	1	2703	7	253	1592	1331.37
R039	NA	47	7	Female	20	10	crab1.jpg	Crab	5	4385	19	1561.13	Dot20	791	4	1328	129	1	1	2503	10	105	1474	1227.61
R039	NA	47	7	Female	20	11	scorpion3.jpg	Scorpion	1	4689	15	840.484	Dot18	841	3	722	143	3	3	3397	9	332	1395	1238.82
R039	NA	47	7	Female	20	12	crab3.jpg	Crab	1	4432	16	905.156	Dot04	569	3	661	129	1	1	2826	7	263	1477	1292.38
R039	NA	47	7	Female	20	13	snake3.jpg	Snake	1	4439	18	910.185	Dot17	681	4	811	165	2	1	3032	10	104	1469	1266.29
R039	NA	47	7	Female	20	14	spider2.jpg	Spider	3	4506	16	704.227	Dot05	597	2	599	428	3	3	3034	10	237	1401	1202.03
R039	NA	47	7	Female	20	15	crab4.jpg	Crab	4	4097	21	1185.27	Dot07	609	4	1087	112	1	1	1146	5	147	1436	1268.76
R039	NA	47	7	Female	20	16	scorpion2.jpg	Scorpion	3	4459	16	1158.11	Dot02	1416	3	1052	215	3	4	1753	6	265	1596	1307.72
R039	NA	47	7	Female	20	17	scorpion5.jpg	Scorpion	2	4174	17	769.883	Dot13	1118	4	509	167	3	3	1860	7	311	1421	1272.51
R039	NA	47	7	Female	20	18	spider1.jpg	Spider	5	4465	17	2345.26	Dot15	306	2	2236	98	4	1	2703	5	248	1554	1353.63
R039	NA	47	7	Female	20	19	crab5.jpg	Crab	2	4625	12	767.688	Dot12	774	3	516	110	1	1	3535	7	253	1429	1225.71
R039	NA	47	7	Female	20	20	spider5.jpg	Spider	2	4668	15	753.724	Dot08	1529	6	500	123	4	1	2997	8	271	1160	1093.13
R039	NA	47	7	Female	20	21	spider4.jpg	Spider	4	4377	16	1160.03	Dot14	421	2	1040	114	4	2	2754	8	246	1412	1200.07
R039	NA	47	7	Female	20	22	scorpion4.jpg	Scorpion	4	4344	17	961.202	Dot11	725	3	751	201	3	4	1767	6	275	1179	1084.02
R039	NA	47	7	Female	20	23	snake2.jpg	Snake	3	4732	12	723.882	Dot19	1162	4	636	163	2	1	3313	6	273	1364	1182.74
R039	NA	47	7	Female	20	24	scorpion1.jpg	Scorpion	5	4557	13	999.547	Dot06	529	1	991	529	3	1	3470	8	222	1380	1217.72
R039	NA	47	7	Female	20	25	snake1.jpg	Snake	5	4178	20	2111.3	Dot01	492	2	2032	128	2	1	2534	10	274	1738	1427.61
R039	NA	47	7	Female	20	26	scorpion2.jpg	Scorpion	3	4349	17	1298.83	Dot02	585	3	881	191	3	4	3321	11	281	1332	1209.02
R039	NA	47	7	Female	20	27	spider4.jpg	Spider	4	4452	14	815.395	Dot14	1739	4	683	153	4	2	2524	9	253	1447	1266.81
R039	NA	47	7	Female	20	28	scorpion5.jpg	Scorpion	2	4663	12	703.752	Dot13	1108	5	471	189	3	3	3555	7	269	1243	1132.72
R039	NA	47	7	Female	20	29	crab4.jpg	Crab	4	4485	16	1079.44	Dot07	738	2	732	101	1	1	2881	8	282	1307	1122.7
R039	NA	47	7	Female	20	30	spider3.jpg	Spider	1	4580	16	940.749	Dot03	847	3	654	166	3	3	3047	9	24	1171	1033.39
R039	NA	47	7	Female	20	31	snake1.jpg	Snake	5	4246	17	1504.35	Dot01	705	2	1475	161	2	1	2471	8	266	1459	1280.48
R039	NA	47	7	Female	20	32	spider2.jpg	Spider	3	4448	14	824.474	Dot05	1520	4	678	624	3	3	2763	9	321	1327	1064.08
R039	NA	47	7	Female	20	33	snake2.jpg	Snake	3	4332	16	1421.77	Dot19	2088	5	1382	682	2	1	1616	6	282	1435	1243.61
R039	NA	47	7	Female	20	34	snake4.jpg	Snake	4	4659	11	910.823	Dot10	1223	2	636	200	2	1	3286	8	243	1311	1115.87
R039	NA	47	7	Female	20	35	crab3.jpg	Crab	1	4443	18	1246.87	Dot04	1596	6	477	119	1	1	2541	10	16	1111	1042.12
R039	NA	47	7	Female	20	36	crab1.jpg	Crab	5	4400	14	1200.5	Dot20	1370	3	644	130	1	1	2569	8	252	1190	1081.6
R039	NA	47	7	Female	20	37	crab5.jpg	Crab	2	4569	13	1667.18	Dot12	1307	2	1336	189	1	1	2217	4	271	1300	1103.07
R039	NA	47	7	Female	20	38	scorpion4.jpg	Scorpion	4	4235	18	1352.18	Dot11	893	4	1288	122	3	4	2572	10	250	1421	1187.96
R039	NA	47	7	Female	20	39	crab2.jpg	Crab	3	4297	15	1074.52	Dot16	1155	4	691	130	1	1	3020	10	243	1225	1108.06
R039	NA	47	7	Female	20	40	snake5.jpg	Snake	2	4627	15	710.632	Dot09	1511	4	479	271	2	1	2617	8	283	1201	1064.96
R039	NA	47	7	Female	20	41	scorpion1.jpg	Scorpion	5	4655	13	913.959	Dot06	878	3	448	130	3	1	3393	8	275	1331	1107.86
R039	NA	47	7	Female	20	42	spider5.jpg	Spider	2	4601	13	878.301	Dot08	1045	2	559	140	4	1	3556	11	271	1317	1139.57
R039	NA	47	7	Female	20	43	snake3.jpg	Snake	1	4488	15	1103.38	Dot17	2055	5	535	218	2	1	2020	7	131	1214	1079.46
R039	NA	47	7	Female	20	44	scorpion3.jpg	Scorpion	1	4331	15	991.025	Dot18	1343	4	480	481	3	3	2660	9	238	1418	1182.54
R039	NA	47	7	Female	20	45	spider1.jpg	Spider	5	4598	10	1034.05	Dot15	808	1	742	808	4	1	3295	6	311	1201	1126.48
R040	NA	74	8	Female	21	6	snake4.jpg	Snake	4	4465	19	1396.66	Dot10	1518	5	1214	83	5	5	2465	12	143	1526	1257.01
R040	NA	74	8	Female	21	7	crab5.jpg	Crab	2	4935	9	776.799	Dot12	3419	4	553	101	4	3	1516	5	499	1219	1033.79
R040	NA	74	8	Female	21	8	spider5.jpg	Spider	2	4748	14	797.492	Dot08	2858	6	671	167	7	7	1436	5	380	1092	950.26
R040	NA	74	8	Female	21	9	crab2.jpg	Crab	3	4770	15	1350.52	Dot16	1335	1	1319	1335	4	3	3204	12	46	1273	1011.69
R040	NA	74	8	Female	21	10	snake2.jpg	Snake	3	4620	17	922.86	Dot19	2257	5	806	469	6	5	2233	11	138	948	836.4
R040	NA	74	8	Female	21	11	snake5.jpg	Snake	2	4254	15	609.158	Dot09	1504	3	589	1197	6	6	2750	12	322	1009	870.9
R040	NA	74	8	Female	21	12	crab3.jpg	Crab	1	4730	15	978.238	Dot04	2102	4	821	123	4	3	2297	9	368	996	887.92
R040	NA	74	8	Female	21	13	snake3.jpg	Snake	1	4828	10	799.242	Dot17	1749	4	652	646	6	4	3079	6	594	992	896.39
R040	NA	74	8	Female	21	14	snake1.jpg	Snake	5	4384	18	2128.23	Dot01	1416	2	2089	190	6	6	1978	7	301	1216	1001.56
R040	NA	74	8	Female	21	15	scorpion3.jpg	Scorpion	1	4720	15	678.617	Dot18	716	3	579	110	6	6	4004	12	525	995	875.27
R040	NA	74	8	Female	21	16	crab4.jpg	Crab	4	4544	15	1751.49	Dot07	1487	3	1560	103	3	3	2331	7	548	959	840.77
R040	NA	74	8	Female	21	17	spider4.jpg	Spider	4	4572	15	1008.42	Dot14	1875	5	711	101	6	6	2316	7	339	958	832.14
R040	NA	74	8	Female	21	18	scorpion5.jpg	Scorpion	2	4236	18	748.152	Dot13	2156	8	462	117	7	6	2080	10	315	797	699.28
R040	NA	74	8	Female	21	19	spider2.jpg	Spider	3	4638	17	1334.79	Dot05	1587	5	1025	140	7	5	2322	7	501	1008	815.73
R040	NA	74	8	Female	21	20	spider3.jpg	Spider	1	4546	18	1019.8	Dot03	1967	6	926	609	7	7	1103	5	333	963	845.53
R040	NA	74	8	Female	21	21	scorpion4.jpg	Scorpion	4	4365	19	1661.46	Dot11	1612	4	1673	359	6	6	1611	5	353	1143	943.35
R040	NA	74	8	Female	21	22	crab1.jpg	Crab	5	4405	21	1075.79	Dot20	1639	7	1030	78	3	2	1950	8	99	956	828.12
R040	NA	74	8	Female	21	23	scorpion2.jpg	Scorpion	3	4463	21	1651.16	Dot02	1663	5	1404	146	6	6	1437	7	58	939	812.99
R040	NA	74	8	Female	21	24	scorpion1.jpg	Scorpion	5	4345	20	1502.17	Dot06	1432	4	1390	296	7	7	1759	6	28	941	729.79
R040	NA	74	8	Female	21	25	spider1.jpg	Spider	5	4381	19	1770.53	Dot15	1151	4	1699	453	7	7	2172	9	341	1008	817.95
R040	NA	74	8	Female	21	26	snake4.jpg	Snake	4	4173	20	772.701	Dot10	1523	8	610	44	5	5	1570	6	378	952	746.99
R040	NA	74	8	Female	21	27	snake5.jpg	Snake	2	4423	20	660.937	Dot09	1867	8	379	378	6	6	2556	12	22	1042	830.93
R040	NA	74	8	Female	21	28	snake3.jpg	Snake	1	4185	23	1363.22	Dot17	552	3	1238	122	6	4	3006	15	116	1241	994.47
R040	NA	74	8	Female	21	29	crab5.jpg	Crab	2	4415	20	635.284	Dot12	1811	7	541	151	4	3	2496	12	324	1232	980.68
R040	NA	74	8	Female	21	30	crab1.jpg	Crab	5	4511	19	844.277	Dot20	630	4	707	142	3	2	3421	13	376	945	821.11
R040	NA	74	8	Female	21	31	scorpion2.jpg	Scorpion	3	4567	17	1456.38	Dot02	2246	6	1298	106	6	6	1397	5	390	930	836.95
R040	NA	74	8	Female	21	32	scorpion3.jpg	Scorpion	1	4492	17	647.347	Dot18	2413	8	666	1050	6	6	1990	8	333	919	800.09
R040	NA	74	8	Female	21	33	crab3.jpg	Crab	1	4711	15	683.74	Dot04	1165	3	433	121	4	3	3546	12	331	895	800.58
R040	NA	74	8	Female	21	34	scorpion4.jpg	Scorpion	4	4308	23	2233.43	Dot11	1481	6	2140	759	6	6	923	4	176	1075	856.84
R040	NA	74	8	Female	21	35	spider1.jpg	Spider	5	4557	17	1408.74	Dot15	1915	7	1203	227	7	7	1098	3	492	1017	861.48
R040	NA	74	8	Female	21	36	snake2.jpg	Snake	3	4359	14	1600.12	Dot19	1894	6	754	141	6	5	2275	7	97	1087	893.6
R040	NA	74	8	Female	21	37	crab4.jpg	Crab	4	4446	18	1332.84	Dot07	1674	4	1236	104	3	3	2120	9	33	1096	926.94
R040	NA	74	8	Female	21	38	crab2.jpg	Crab	3	4510	18	1295.65	Dot16	920	2	1234	87	4	3	2953	11	317	971	779.7
R040	NA	74	8	Female	21	39	spider4.jpg	Spider	4	4635	17	885.273	Dot14	1386	3	679	864	6	6	2453	9	306	803	688.82
R040	NA	74	8	Female	21	40	spider5.jpg	Spider	2	4529	19	643.083	Dot08	1654	6	449	141	7	7	2501	12	155	836	714.66
R040	NA	74	8	Female	21	41	spider3.jpg	Spider	1	4411	19	1199.5	Dot03	2273	8	1050	193	7	7	1603	7	335	909	817.99
R040	NA	74	8	Female	21	42	scorpion5.jpg	Scorpion	2	4680	20	1264.26	Dot13	1094	4	555	199	7	6	3485	15	368	928	773.36
R040	NA	74	8	Female	21	43	spider2.jpg	Spider	3	4476	23	721.495	Dot05	833	4	765	118	7	5	2971	14	84	904	719.08
R040	NA	74	8	Female	21	44	scorpion1.jpg	Scorpion	5	4378	24	1283.55	Dot06	599	3	1140	118	7	7	2688	13	33	932	754.88
R040	NA	74	8	Female	21	45	snake1.jpg	Snake	5	4372	19	1528.93	Dot01	2137	6	1390	104	6	6	1384	6	357	1072	946.22
R041	NA	27	4	Male	21	6	spider2.jpg	Spider	3	4427	14	1728.1	Dot05	1389	5	1090	323	7	4	1855	4	328	1173	1025.27
R041	NA	27	4	Male	21	7	scorpion4.jpg	Scorpion	4	4562	10	1316.96	Dot11	541	1	1169	541	6	4	3527	5	245	1096	973.85
R041	NA	27	4	Male	21	8	scorpion1.jpg	Scorpion	5	4396	17	2309.69	Dot06	351	2	2197	201	6	1	2777	4	267	1143	995.27
R041	NA	27	4	Male	21	9	crab3.jpg	Crab	1	4725	10	785.868	Dot04	376	2	516	127	3	3	4349	8	252	1000	849.31
R041	NA	27	4	Male	21	10	snake5.jpg	Snake	2	4179	21	830.21	Dot09	422	3	507	119	7	2	2379	10	266	976	796.16
R041	NA	27	4	Male	21	11	crab2.jpg	Crab	3	3927	11	999.223	Dot16	1535	2	833	282	2	3	2278	8	272	934	791.97
R041	NA	27	4	Male	21	12	spider5.jpg	Spider	2	4803	12	717.244	Dot08	1183	3	451	118	7	5	3510	8	255	990	858.27
R041	NA	27	4	Male	21	13	spider3.jpg	Spider	1	4832	9	684.576	Dot03	1070	4	480	118	6	4	3762	5	281	860	738.42
R041	NA	27	4	Male	21	14	snake4.jpg	Snake	4	4521	13	1583.64	Dot10	919	2	1357	111	7	1	3008	7	257	985	811.9
R041	NA	27	4	Male	21	15	crab1.jpg	Crab	5	4297	19	2061.96	Dot20	496	2	2063	366	2	1	2640	8	249	1014	856.54
R041	NA	27	4	Male	21	16	scorpion3.jpg	Scorpion	1	4378	16	766.126	Dot18	587	2	504	108	6	4	2302	7	253	879	749.28
R041	NA	27	4	Male	21	17	snake1.jpg	Snake	5	4385	17	1108.79	Dot01	1779	5	1047	50	7	1	2105	7	256	1025	831.4
R041	NA	27	4	Male	21	18	crab4.jpg	Crab	4	4701	11	1027.84	Dot07	1820	3	905	101	2	1	2409	4	254	954	853.82
R041	NA	27	4	Male	21	19	snake3.jpg	Snake	1	4485	16	1812.48	Dot17	475	2	1823	105	7	1	2827	6	246	953	849.76
R041	NA	27	4	Male	21	20	spider4.jpg	Spider	4	4469	11	843.215	Dot14	2395	4	825	169	5	5	1704	4	265	957	815.1
R041	NA	27	4	Male	21	21	crab5.jpg	Crab	2	4449	17	1650.21	Dot12	730	3	1422	143	1	1	3046	9	63	1028	820.83
R041	NA	27	4	Male	21	22	spider1.jpg	Spider	5	4638	11	1039.87	Dot15	546	1	1045	546	7	4	3554	6	274	889	827.96
R041	NA	27	4	Male	21	23	scorpion5.jpg	Scorpion	2	4598	9	546.587	Dot13	803	2	428	157	7	4	3795	7	257	1017	824.19
R041	NA	27	4	Male	21	24	scorpion2.jpg	Scorpion	3	4529	16	1335.23	Dot02	674	2	1121	161	7	5	3289	11	291	871	720.73
R041	NA	27	4	Male	21	25	snake2.jpg	Snake	3	4430	17	2252.29	Dot19	465	1	1937	465	7	1	3051	10	31	873	772.93
R041	NA	27	4	Male	21	26	snake1.jpg	Snake	5	4447	18	1831.54	Dot01	677	3	1469	223	7	1	3036	9	68	958	833.67
R041	NA	27	4	Male	21	27	crab1.jpg	Crab	5	4333	19	2378.67	Dot20	120	1	2368	120	2	1	2701	8	28	964	866.31
R041	NA	27	4	Male	21	28	snake3.jpg	Snake	1	4384	19	2378.31	Dot17	460	4	1948	110	7	1	2695	5	278	1039	903.89
R041	NA	27	4	Male	21	29	crab5.jpg	Crab	2	4604	14	1745.05	Dot12	386	2	1736	121	1	1	3201	5	262	949	817.49
R041	NA	27	4	Male	21	30	spider3.jpg	Spider	1	4712	8	542.845	Dot03	603	3	330	84	6	4	4109	5	281	832	768.18
R041	NA	27	4	Male	21	31	crab3.jpg	Crab	1	4758	8	631.702	Dot04	4340	6	509	122	3	3	227	1	227	857	766.16
R041	NA	27	4	Male	21	32	spider1.jpg	Spider	5	4630	12	1159.8	Dot15	395	1	1118	395	7	4	3689	7	270	885	820.55
R041	NA	27	4	Male	21	33	spider4.jpg	Spider	4	4150	23	3248.52	Dot14	778	4	3149	168	5	5	1185	4	115	1053	882.01
R041	NA	27	4	Male	21	34	snake2.jpg	Snake	3	4500	18	1706.5	Dot19	880	2	1607	233	7	1	2710	10	92	906	790.72
R041	NA	27	4	Male	21	35	scorpion5.jpg	Scorpion	2	4665	10	802.582	Dot13	2485	3	472	135	7	4	2180	7	262	864	765.97
R041	NA	27	4	Male	21	36	scorpion3.jpg	Scorpion	1	4510	14	1863.27	Dot18	571	2	1642	236	6	4	2881	5	261	909	776.67
R041	NA	27	4	Male	21	37	snake4.jpg	Snake	4	4374	17	2105.68	Dot10	655	2	1815	273	7	1	2712	7	87	999	839.35
R041	NA	27	4	Male	21	38	crab2.jpg	Crab	3	4615	13	913.935	Dot16	1112	2	659	905	2	3	2683	9	84	846	665.65
R041	NA	27	4	Male	21	39	scorpion2.jpg	Scorpion	3	4437	16	860.648	Dot02	2038	6	534	124	7	5	1872	7	262	923	714.46
R041	NA	27	4	Male	21	40	crab4.jpg	Crab	4	4600	16	992.004	Dot07	664	1	855	664	2	1	3515	12	242	951	783.12
R041	NA	27	4	Male	21	41	spider2.jpg	Spider	3	4579	16	2072.07	Dot05	683	1	1716	683	7	4	2825	7	257	1025	780.89
R041	NA	27	4	Male	21	42	spider5.jpg	Spider	2	4650	12	711.057	Dot08	1419	4	327	107	7	5	3231	8	85	950	769.22
R041	NA	27	4	Male	21	43	scorpion1.jpg	Scorpion	5	4284	18	2372.81	Dot06	360	1	2295	360	6	1	2500	7	44	1037	856.02
R041	NA	27	4	Male	21	44	scorpion4.jpg	Scorpion	4	4415	16	1148.48	Dot11	1367	2	1007	1243	6	4	1907	7	265	952	756.11
R041	NA	27	4	Male	21	45	snake5.jpg	Snake	2	4348	18	1824.89	Dot09	355	2	1740	94	7	2	2952	7	54	1036	859.1
R042	7	44	9	Male	21	6	scorpion1.jpg	Scorpion	5	4464	18	2555.89	Dot06	1316	4	2314	241	6	7	1258	4	330	1510	1153.98
R042	7	44	9	Male	21	7	crab5.jpg	Crab	2	4501	19	3322.4	Dot12	2015	4	2690	139	3	2	352	1	352	1387	1081.5
R042	7	44	9	Male	21	8	spider4.jpg	Spider	4	4335	15	2070.11	Dot14	1935	3	1801	1500	7	7	825	4	332	1121	988.35
R042	7	44	9	Male	21	9	scorpion3.jpg	Scorpion	1	4545	16	2843.76	Dot18	366	2	2385	194	6	6	2543	5	356	1294	1110.02
R042	7	44	9	Male	21	10	scorpion5.jpg	Scorpion	2	4035	20	2843.76	Dot13	0	0	4035	0	5	6	372	1	372	1086	943.94
R042	7	44	9	Male	21	11	snake1.jpg	Snake	5	3386	11	1371.79	Dot01	820	2	734	203	3	2	2148	7	352	1200	1085.76
R042	7	44	9	Male	21	12	crab4.jpg	Crab	4	4252	14	2687.57	Dot07	2516	4	2560	400	4	4	299	1	299	1275	1154.02
R042	7	44	9	Male	21	13	scorpion2.jpg	Scorpion	3	4483	16	1266.6	Dot02	1669	6	812	168	6	6	2498	8	311	1163	1012.94
R042	7	44	9	Male	21	14	scorpion4.jpg	Scorpion	4	4052	19	2443.07	Dot11	1499	7	1962	153	6	6	1126	4	361	1170	1048.86
R042	7	44	9	Male	21	15	spider1.jpg	Spider	5	4235	22	4483.84	Dot15	657	3	4182	100	7	7	292	1	292	1349	1115.93
R042	7	44	9	Male	21	16	crab1.jpg	Crab	5	4112	17	2487.53	Dot20	369	2	2180	164	4	4	2474	7	302	1217	1065
R042	7	44	9	Male	21	17	snake2.jpg	Snake	3	4186	16	2071.34	Dot19	938	4	1733	169	2	2	2286	6	318	1162	1032.19
R042	7	44	9	Male	21	18	crab3.jpg	Crab	1	4191	13	973.347	Dot04	1633	4	641	117	3	3	1987	7	361	1148	969.94
R042	7	44	9	Male	21	19	spider2.jpg	Spider	3	4285	22	4621.05	Dot05	414	2	4580	233	7	7	401	2	334	1318	996.36
R042	7	44	9	Male	21	20	snake4.jpg	Snake	4	4179	14	1219.45	Dot10	2158	5	1133	511	3	4	1389	5	319	1257	1073.66
R042	7	44	9	Male	21	21	snake3.jpg	Snake	1	4290	14	1574.26	Dot17	1374	4	1325	153	2	2	2166	6	365	1082	967.77
R042	7	44	9	Male	21	22	snake5.jpg	Snake	2	4020	16	2038.69	Dot09	1493	4	1999	311	2	2	1220	4	332	1055	972.3
R042	7	44	9	Male	21	23	spider3.jpg	Spider	1	4160	22	4169.06	Dot03	696	3	1458	136	6	7	1023	5	345	1227	1001.96
R042	7	44	9	Male	21	24	crab2.jpg	Crab	3	4443	18	1878.74	Dot16	441	3	1579	134	3	3	3592	12	333	1135	1024.16
R042	7	44	9	Male	21	25	spider5.jpg	Spider	2	4216	19	4732.82	Dot08	925	3	414	185	7	7	680	2	368	1310	1060.09
R042	7	44	9	Male	21	26	snake5.jpg	Snake	2	4500	10	1339.74	Dot09	705	3	1026	147	2	2	3262	4	327	1173	1076.73
R042	7	44	9	Male	21	27	scorpion3.jpg	Scorpion	1	4319	18	2616.62	Dot18	1160	4	2331	133	6	6	1571	5	368	1177	1003.85
R042	7	44	9	Male	21	28	snake1.jpg	Snake	5	4676	11	1148.04	Dot01	370	2	984	127	3	2	1679	4	318	1144	1065.33
R042	7	44	9	Male	21	29	spider5.jpg	Spider	2	3895	22	3780.44	Dot08	1041	4	404	187	7	7	968	5	179	1521	1195.03
R042	7	44	9	Male	21	30	spider3.jpg	Spider	1	3870	21	3780.44	Dot03	0	0	3870	0	6	7	818	3	414	1489	1268.97
R042	7	44	9	Male	21	31	crab4.jpg	Crab	4	4295	12	1426.22	Dot07	853	2	1160	280	4	4	3022	7	425	1495	1313.31
R042	7	44	9	Male	21	32	snake4.jpg	Snake	4	4338	14	1794.54	Dot10	236	1	1776	236	3	4	2797	6	134	1241	1086.53
R042	7	44	9	Male	21	33	scorpion1.jpg	Scorpion	5	4235	15	2124.39	Dot06	409	1	1990	409	6	7	2608	7	300	1177	1041.5
R042	7	44	9	Male	21	34	crab3.jpg	Crab	1	4274	20	4059.78	Dot04	377	2	3744	220	3	3	1355	6	480	1335	1081.29
R042	7	44	9	Male	21	35	snake2.jpg	Snake	3	4014	20	3513.48	Dot19	862	4	3407	134	2	2	437	2	327	1255	1112.64
R042	7	44	9	Male	21	36	snake3.jpg	Snake	1	4536	17	2976.73	Dot17	1189	1	2830	1189	2	2	1553	4	349	1135	1026.56
R042	7	44	9	Male	21	37	crab1.jpg	Crab	5	4317	18	3105.42	Dot20	1119	2	2974	193	4	4	1189	4	384	1240	1068.67
R042	7	44	9	Male	21	38	scorpion4.jpg	Scorpion	4	4102	16	1447.71	Dot11	1402	4	1141	334	6	6	1852	7	324	1351	1101.6
R042	7	44	9	Male	21	39	scorpion2.jpg	Scorpion	3	4494	17	1112.04	Dot02	145	1	1050	145	6	6	3845	13	146	1086	987.63
R042	7	44	9	Male	21	40	crab2.jpg	Crab	3	4375	14	1772.03	Dot16	356	2	1574	138	3	3	3273	8	311	1182	1039.39
R042	7	44	9	Male	21	41	scorpion5.jpg	Scorpion	2	4213	19	1761.72	Dot13	603	3	1120	241	5	6	2845	12	122	1092	1006.14
R042	7	44	9	Male	21	42	spider1.jpg	Spider	5	4244	21	3123.79	Dot15	422	1	2866	422	7	7	2101	9	361	1345	1201.31
R042	7	44	9	Male	21	43	spider4.jpg	Spider	4	4011	18	2258.18	Dot14	713	5	1821	167	7	7	2386	7	323	1256	1120.73
R042	7	44	9	Male	21	44	spider2.jpg	Spider	3	4037	20	3438.19	Dot05	553	2	3397	148	7	7	1419	4	342	1293	1060.19
R042	7	44	9	Male	21	45	crab5.jpg	Crab	2	4313	16	2211.84	Dot12	254	2	2130	106	3	2	2590	6	352	1063	991.94
R044	NA	49	8	Female	21	6	spider3.jpg	Spider	1	4731	14	1627.44	Dot03	1678	5	597	275	4	3	2685	7	564	1365	1156.02
R044	NA	49	8	Female	21	7	crab1.jpg	Crab	5	4691	13	1256.98	Dot20	622	1	1114	622	1	1	3543	9	347	1235	1044.47
R044	NA	49	8	Female	21	8	scorpion4.jpg	Scorpion	4	4627	13	999.282	Dot11	840	1	456	840	3	2	3676	11	248	1317	1061.79
R044	NA	49	8	Female	21	9	crab5.jpg	Crab	2	4767	12	601.947	Dot12	1598	4	309	154	2	1	2773	6	249	1363	1050.82
R044	NA	49	8	Female	21	10	spider4.jpg	Spider	4	4669	13	1111.65	Dot14	705	2	857	540	5	5	3541	9	258	1213	980.01
R044	NA	49	8	Female	21	11	scorpion2.jpg	Scorpion	3	4498	13	1609.64	Dot02	905	2	1330	250	4	3	2814	7	260	1338	1028.16
R044	NA	49	8	Female	21	12	snake2.jpg	Snake	3	4586	14	825.644	Dot19	384	2	681	173	6	5	3892	10	238	1255	909.39
R044	NA	49	8	Female	21	13	scorpion3.jpg	Scorpion	1	4319	15	692.991	Dot18	1244	3	466	160	5	2	2691	10	244	988	873.01
R044	NA	49	8	Female	21	14	crab3.jpg	Crab	1	3890	16	1699.71	Dot04	619	2	1632	322	1	1	2288	8	238	1316	952.75
R044	NA	49	8	Female	21	15	snake1.jpg	Snake	5	4553	11	817.577	Dot01	1366	4	622	376	6	6	2991	6	323	1188	1076.48
R044	NA	49	8	Female	21	16	spider1.jpg	Spider	5	4461	18	825.022	Dot15	856	2	562	288	7	7	2149	8	104	1190	959.7
R044	NA	49	8	Female	21	17	crab4.jpg	Crab	4	4631	8	681.344	Dot07	1457	2	417	192	1	1	3099	5	249	1039	884.84
R044	NA	49	8	Female	21	18	spider5.jpg	Spider	2	4798	12	805.045	Dot08	1025	1	420	1025	6	7	3676	10	250	868	731
R044	NA	49	8	Female	21	19	spider2.jpg	Spider	3	4059	14	761.315	Dot05	657	3	653	255	3	3	3005	9	131	1170	908.15
R044	NA	49	8	Female	21	20	crab2.jpg	Crab	3	4356	14	797.675	Dot16	411	2	508	264	3	2	3536	10	402	1231	928.15
R044	NA	49	8	Female	21	21	snake3.jpg	Snake	1	4223	15	829.02	Dot17	957	5	537	112	6	6	3081	9	245	1108	958.86
R044	NA	49	8	Female	21	22	scorpion5.jpg	Scorpion	2	4834	13	900.136	Dot13	1043	2	467	212	4	2	3791	11	295	1026	898.32
R044	NA	49	8	Female	21	23	snake4.jpg	Snake	4	4482	13	1670.41	Dot10	731	2	1482	186	6	5	2867	6	265	1111	881.86
R044	NA	49	8	Female	21	24	snake5.jpg	Snake	2	4597	13	863.401	Dot09	1306	3	441	118	6	5	2674	8	248	961	832.67
R044	NA	49	8	Female	21	25	scorpion1.jpg	Scorpion	5	4546	13	881.796	Dot06	545	2	774	257	5	3	3403	8	505	973	736.88
R044	NA	49	8	Female	21	26	crab1.jpg	Crab	5	3507	14	1243.36	Dot20	1033	3	1181	572	1	1	1489	5	258	1153	878.6
R044	NA	49	8	Female	21	27	snake5.jpg	Snake	2	4488	13	768.126	Dot09	2338	4	464	196	6	5	2044	8	245	1036	899.75
R044	NA	49	8	Female	21	28	crab3.jpg	Crab	1	3825	11	839.801	Dot04	2924	6	714	137	1	1	688	3	342	977	798.12
R044	NA	49	8	Female	21	29	scorpion1.jpg	Scorpion	5	4617	12	964.153	Dot06	1159	3	844	370	5	3	2632	5	115	923	778.69
R044	NA	49	8	Female	21	30	crab5.jpg	Crab	2	4424	15	1092.54	Dot12	623	2	521	240	2	1	3733	12	329	1052	886.46
R044	NA	49	8	Female	21	31	snake4.jpg	Snake	4	4239	15	1359.84	Dot10	511	1	1225	511	6	5	2733	9	259	1145	937.85
R044	NA	49	8	Female	21	32	scorpion5.jpg	Scorpion	2	3884	14	690.871	Dot13	1041	5	314	234	4	2	2009	5	18	930	811.8
R044	NA	49	8	Female	21	33	spider1.jpg	Spider	5	4541	11	795.24	Dot15	762	2	678	148	7	7	3627	8	255	950	769.69
R044	NA	49	8	Female	21	34	snake1.jpg	Snake	5	4495	11	964.21	Dot01	1091	2	863	223	6	6	2751	5	321	1033	859.44
R044	NA	49	8	Female	21	35	spider2.jpg	Spider	3	4375	13	1424.27	Dot05	778	1	1316	778	3	3	2620	6	154	1072	808.87
R044	NA	49	8	Female	21	36	spider3.jpg	Spider	1	4666	14	828.317	Dot03	1573	4	459	135	4	3	3016	9	267	1108	906.59
R044	NA	49	8	Female	21	37	scorpion4.jpg	Scorpion	4	4609	9	863.906	Dot11	1947	2	536	209	3	2	2604	6	114	971	770.63
R044	NA	49	8	Female	21	38	crab4.jpg	Crab	4	4623	12	780.033	Dot07	2020	5	558	219	1	1	2032	5	263	794	690.79
R044	NA	49	8	Female	21	39	scorpion2.jpg	Scorpion	3	4475	11	1064.68	Dot02	2385	5	496	117	4	3	1732	4	312	868	740.86
R044	NA	49	8	Female	21	40	spider5.jpg	Spider	2	4402	13	764.67	Dot08	2149	4	403	310	6	7	2169	8	249	1180	1043.58
R044	NA	49	8	Female	21	41	scorpion3.jpg	Scorpion	1	4777	9	954.999	Dot18	653	2	676	374	5	2	3884	5	287	1035	878.92
R044	NA	49	8	Female	21	42	spider4.jpg	Spider	4	4277	16	977.018	Dot14	910	5	883	223	5	5	2641	7	228	977	846.99
R044	NA	49	8	Female	21	43	crab2.jpg	Crab	3	3745	18	686.112	Dot16	977	5	528	155	3	2	2232	10	286	1251	1092.9
R044	NA	49	8	Female	21	44	snake2.jpg	Snake	3	4367	16	844.701	Dot19	589	1	612	589	6	5	3550	13	250	1252	1068.87
R044	NA	49	8	Female	21	45	snake3.jpg	Snake	1	4736	9	1001.93	Dot17	1791	2	679	1208	6	6	2484	5	308	1134	956.13
R045	NA	64	9	Female	21	6	spider5.jpg	Spider	2	4829	9	789.918	Dot08	4102	4	414	341	6	4	218	2	39	1088	1008.45
R045	NA	64	9	Female	21	7	scorpion2.jpg	Scorpion	3	5013	4	967.124	Dot02	4422	1	683	4422	2	4	458	2	323	1138	1007.77
R045	NA	64	9	Female	21	8	scorpion1.jpg	Scorpion	5	4498	12	1777.55	Dot06	2831	3	1548	2340	4	2	927	3	277	1038	905.75
R045	NA	64	9	Female	21	9	crab5.jpg	Crab	2	4936	8	729.228	Dot12	4282	4	470	192	1	1	654	4	95	884	817.73
R045	NA	64	9	Female	21	10	scorpion4.jpg	Scorpion	4	5004	3	775.846	Dot11	4469	1	620	4469	5	4	535	2	313	1111	949.46
R045	NA	64	9	Female	21	11	crab2.jpg	Crab	3	5014	3	768.234	Dot16	4432	1	659	4432	1	2	421	1	421	1288	1086.22
R045	NA	64	9	Female	21	12	scorpion5.jpg	Scorpion	2	4479	20	644.895	Dot13	1925	7	478	375	5	3	1990	9	189	842	667.99
R045	NA	64	9	Female	21	13	spider2.jpg	Spider	3	4765	12	1207.25	Dot05	3134	2	979	2754	7	6	976	5	63	848	736.05
R045	NA	64	9	Female	21	14	snake2.jpg	Snake	3	4523	8	1133.31	Dot19	3643	3	1094	105	7	1	424	2	265	848	728.48
R045	NA	64	9	Female	21	15	scorpion3.jpg	Scorpion	1	4576	11	843	Dot18	2719	5	578	151	5	3	1707	5	309	1017	846.2
R045	NA	64	9	Female	21	16	spider4.jpg	Spider	4	1935	17	1003.72	Dot14	830	10	1546	51	5	3	773	3	258	826	570.82
R045	NA	64	9	Female	21	17	snake3.jpg	Snake	1	4647	10	500.339	Dot17	3334	4	502	680	7	1	1171	5	282	796	651.8
R045	NA	64	9	Female	21	18	snake5.jpg	Snake	2	4266	18	498.451	Dot09	1651	6	550	246	7	2	2578	11	273	937	715.08
R045	NA	64	9	Female	21	19	spider3.jpg	Spider	1	4589	15	583.13	Dot03	2043	4	675	1234	5	5	2273	9	290	814	678.96
R045	NA	64	9	Female	21	20	spider1.jpg	Spider	5	3734	12	980.804	Dot15	2629	5	756	1202	1	5	296	1	296	976	827.58
R045	NA	64	9	Female	21	21	crab1.jpg	Crab	5	4688	13	1620.09	Dot20	3213	4	1410	1743	1	1	260	1	260	864	753.82
R045	NA	64	9	Female	21	22	crab3.jpg	Crab	1	4593	16	674.406	Dot04	2457	7	447	124	1	2	2136	9	332	802	672.61
R045	NA	64	9	Female	21	23	snake1.jpg	Snake	5	4548	12	2061.5	Dot01	3187	4	1501	1367	7	2	318	2	118	947	756.49
R045	NA	64	9	Female	21	24	crab4.jpg	Crab	4	4584	13	650.567	Dot07	2491	3	613	1746	1	2	1840	8	40	1033	850.2
R045	NA	64	9	Female	21	25	snake4.jpg	Snake	4	4916	7	593.928	Dot10	4341	3	725	122	7	3	296	2	129	880	797.27
R045	NA	64	9	Female	21	26	scorpion1.jpg	Scorpion	5	4657	9	1128.49	Dot06	4009	4	860	121	4	2	99	1	99	893	803.72
R045	NA	64	9	Female	21	27	spider1.jpg	Spider	5	4622	8	1127.94	Dot15	3802	3	1055	119	1	5	315	1	315	939	823.4
R045	NA	64	9	Female	21	28	scorpion4.jpg	Scorpion	4	4736	6	845.968	Dot11	4093	3	790	2810	5	4	335	1	335	1009	859.41
R045	NA	64	9	Female	21	29	spider3.jpg	Spider	1	4881	8	512.61	Dot03	4281	3	433	285	5	5	18	1	18	868	747.26
R045	NA	64	9	Female	21	30	spider4.jpg	Spider	4	4690	13	1043.67	Dot14	3711	7	1024	135	5	3	355	2	272	878	787.41
R045	NA	64	9	Female	21	31	scorpion2.jpg	Scorpion	3	4852	9	1049	Dot02	3789	3	883	616	2	4	442	2	277	852	747.72
R045	NA	64	9	Female	21	32	snake1.jpg	Snake	5	4874	7	1203.62	Dot01	4185	3	897	139	7	2	264	1	264	921	836.7
R045	NA	64	9	Female	21	33	snake4.jpg	Snake	4	4767	10	1215.33	Dot10	3933	3	933	2754	7	3	257	2	56	809	739.46
R045	NA	64	9	Female	21	34	crab1.jpg	Crab	5	4514	12	1503	Dot20	3603	6	1160	140	1	1	541	3	343	932	820.5
R045	NA	64	9	Female	21	35	scorpion5.jpg	Scorpion	2	4533	7	653.498	Dot13	3746	4	341	1424	5	3	787	3	292	850	681.69
R045	NA	64	9	Female	21	36	crab2.jpg	Crab	3	4523	11	708.487	Dot16	2812	8	320	162	1	2	273	1	273	1076	951.81
R045	NA	64	9	Female	21	37	crab5.jpg	Crab	2	4490	14	604.256	Dot12	1785	5	345	135	1	1	2705	9	292	888	730.37
R045	NA	64	9	Female	21	38	crab4.jpg	Crab	4	3708	10	1259.05	Dot07	2905	5	619	623	1	2	446	2	292	1216	1071.06
R045	NA	64	9	Female	21	39	spider2.jpg	Spider	3	4891	7	1091.08	Dot05	4262	3	817	126	7	6	279	1	279	889	803.43
R045	NA	64	9	Female	21	40	snake5.jpg	Snake	2	4856	6	643.716	Dot09	4371	4	358	122	7	2	308	1	308	831	729.16
R045	NA	64	9	Female	21	41	snake3.jpg	Snake	1	4791	7	534.824	Dot17	4410	5	473	108	7	1	252	1	252	888	784.72
R045	NA	64	9	Female	21	42	crab3.jpg	Crab	1	4956	5	493.084	Dot04	4402	3	366	115	1	2	319	1	319	931	806.62
R045	NA	64	9	Female	21	43	spider5.jpg	Spider	2	4670	11	525.787	Dot08	3928	7	455	178	6	4	306	1	306	988	898.62
R045	NA	64	9	Female	21	44	scorpion3.jpg	Scorpion	1	4621	5	561.115	Dot18	4329	4	405	109	5	3	292	1	292	848	712.51
R045	NA	64	9	Female	21	45	snake2.jpg	Snake	3	4773	10	1484.76	Dot19	3703	1	1396	3703	7	1	284	2	119	962	809.02
R046	15	61	4	Female	44	6	crab2.jpg	Crab	3	4746	9	1334.79	Dot16	3937	3	965	112	4	3	313	2	38	734	642.12
R046	15	61	4	Female	44	7	spider5.jpg	Spider	2	4853	7	909.274	Dot08	4122	4	692	143	6	6	731	3	461	690	629.89
R046	15	61	4	Female	44	8	snake3.jpg	Snake	1	4696	10	1086.68	Dot17	4083	8	697	198	6	4	613	2	383	737	661.14
R046	15	61	4	Female	44	9	snake4.jpg	Snake	4	4125	19	1837.71	Dot10	1867	6	1454	464	7	3	1626	8	143	685	614.94
R046	15	61	4	Female	44	10	snake1.jpg	Snake	5	4442	16	1436.69	Dot01	2093	5	1184	290	7	6	1982	8	69	674	597.93
R046	15	61	4	Female	44	11	crab3.jpg	Crab	1	4827	6	1251.65	Dot04	3852	2	1230	110	3	5	468	1	468	676	630.36
R046	15	61	4	Female	44	12	snake2.jpg	Snake	3	4291	18	2290.97	Dot19	1369	6	2105	285	7	5	1832	5	315	771	676.83
R046	15	61	4	Female	44	13	scorpion5.jpg	Scorpion	2	4773	9	1874.35	Dot13	3519	3	1563	243	6	5	442	1	442	661	600.6
R046	15	61	4	Female	44	14	crab1.jpg	Crab	5	4537	13	1221.4	Dot20	3164	7	1146	298	3	4	811	3	350	715	615.73
R046	15	61	4	Female	44	15	scorpion2.jpg	Scorpion	3	4502	14	1536.53	Dot02	2836	6	1061	48	7	6	825	4	74	653	563.19
R046	15	61	4	Female	44	16	scorpion3.jpg	Scorpion	1	4850	8	1044.23	Dot18	4026	3	1014	1640	6	6	519	2	358	724	669.21
R046	15	61	4	Female	44	17	spider3.jpg	Spider	1	4530	16	1651.84	Dot03	2555	8	1464	201	5	5	1349	4	550	646	545.24
R046	15	61	4	Female	44	18	crab5.jpg	Crab	2	4794	10	900.191	Dot12	3514	5	754	116	3	1	1119	4	107	605	532.79
R046	15	61	4	Female	44	19	scorpion4.jpg	Scorpion	4	4463	15	1875.2	Dot11	2347	4	1889	173	6	5	966	3	360	709	576.64
R046	15	61	4	Female	44	20	crab4.jpg	Crab	4	4879	5	1360.59	Dot07	3784	1	1304	3784	3	5	468	1	468	682	608.28
R046	15	61	4	Female	44	21	spider4.jpg	Spider	4	5007	3	720.587	Dot14	4577	2	499	4350	5	6	430	1	430	672	614.34
R046	15	61	4	Female	44	22	spider1.jpg	Spider	5	4262	20	1582.3	Dot15	1709	7	1363	257	5	5	1936	8	154	694	589.97
R046	15	61	4	Female	44	23	spider2.jpg	Spider	3	4438	14	1686	Dot05	3272	5	1536	70	7	5	541	3	110	589	530.29
R046	15	61	4	Female	44	24	scorpion1.jpg	Scorpion	5	4601	9	1684.58	Dot06	3736	4	1295	206	7	6	484	2	143	612	547.45
R046	15	61	4	Female	44	25	snake5.jpg	Snake	2	4476	17	2069.9	Dot09	2156	3	1962	135	7	6	785	4	164	689	619.94
R046	15	61	4	Female	44	26	scorpion5.jpg	Scorpion	2	4706	8	1574.79	Dot13	3698	3	1070	188	6	5	439	2	339	678	624.09
R046	15	61	4	Female	44	27	scorpion2.jpg	Scorpion	3	4656	10	1700.94	Dot02	3542	4	1422	114	7	6	411	2	39	589	549.85
R046	15	61	4	Female	44	28	spider4.jpg	Spider	4	4701	11	1995.57	Dot14	3363	3	1712	119	5	6	489	3	61	659	587.97
R046	15	61	4	Female	44	29	scorpion3.jpg	Scorpion	1	4908	6	1308.23	Dot18	4161	2	923	501	6	6	505	2	390	685	618.55
R046	15	61	4	Female	44	30	snake4.jpg	Snake	4	4359	20	2431.45	Dot10	1255	4	1970	126	7	3	1954	7	346	623	548.41
R046	15	61	4	Female	44	31	snake2.jpg	Snake	3	4703	14	1539.47	Dot19	1739	2	1068	1231	7	5	2739	11	347	670	590.94
R046	15	61	4	Female	44	32	spider5.jpg	Spider	2	4573	10	806.434	Dot08	3962	7	454	107	6	6	611	3	58	599	525.49
R046	15	61	4	Female	44	33	crab1.jpg	Crab	5	4772	10	1065.14	Dot20	3763	7	860	134	3	4	790	2	528	637	577.02
R046	15	61	4	Female	44	34	spider2.jpg	Spider	3	4605	14	1263.84	Dot05	2891	5	1116	230	7	5	1196	5	59	605	541.63
R046	15	61	4	Female	44	35	crab5.jpg	Crab	2	4696	13	726.533	Dot12	3129	7	516	141	3	1	1438	5	19	720	602.58
R046	15	61	4	Female	44	36	spider3.jpg	Spider	1	4455	14	1569.19	Dot03	2650	4	1617	1530	5	5	978	4	304	611	542.81
R046	15	61	4	Female	44	37	snake5.jpg	Snake	2	4577	13	961.864	Dot09	3264	7	884	181	7	6	910	4	122	556	500.43
R046	15	61	4	Female	44	38	snake3.jpg	Snake	1	4891	6	701.554	Dot17	3995	2	686	246	6	4	690	2	336	638	583.85
R046	15	61	4	Female	44	39	crab2.jpg	Crab	3	4882	7	672.788	Dot16	4000	2	628	302	4	3	735	4	296	649	560.16
R046	15	61	4	Female	44	40	scorpion4.jpg	Scorpion	4	4734	10	1585.62	Dot11	3651	4	1398	139	6	5	409	1	409	684	590.31
R046	15	61	4	Female	44	41	snake1.jpg	Snake	5	4531	16	2057.57	Dot01	497	1	2049	497	7	6	2890	8	89	729	656.64
R046	15	61	4	Female	44	42	crab3.jpg	Crab	1	4814	9	1195.25	Dot04	3961	5	1052	383	3	5	593	2	100	602	537.29
R046	15	61	4	Female	44	43	scorpion1.jpg	Scorpion	5	4479	14	1474.06	Dot06	3077	6	1302	295	7	6	978	4	88	613	527.92
R046	15	61	4	Female	44	44	spider1.jpg	Spider	5	4307	17	2008.59	Dot15	1886	5	1744	209	5	5	1394	6	287	717	616.43
R046	15	61	4	Female	44	45	crab4.jpg	Crab	4	4619	9	793.28	Dot07	3920	6	605	199	3	5	699	3	20	574	531.48
R047	NA	42	6	Female	19	6	spider4.jpg	Spider	4	4546	14	2232.28	Dot14	3034	3	2019	118	4	7	277	1	277	818	641.29
R047	NA	42	6	Female	19	7	snake1.jpg	Snake	5	4454	9	1573.61	Dot01	3538	4	848	125	5	3	628	3	247	661	529.39
R047	NA	42	6	Female	19	8	snake2.jpg	Snake	3	4437	8	1962.95	Dot19	3486	2	1411	200	5	3	362	1	362	693	573.61
R047	NA	42	6	Female	19	9	crab2.jpg	Crab	3	2081	18	1807.35	Dot16	59	1	4010	59	3	5	394	1	394	623	371.72
R047	NA	42	6	Female	19	10	spider1.jpg	Spider	5	764	8	1217.12	Dot15	0	0	764	0	3	6	289	2	28	514	385.94
R047	NA	42	6	Female	19	11	spider2.jpg	Spider	3	4717	11	2200.44	Dot05	2954	2	2125	1557	3	6	266	1	266	616	489.9
R047	NA	42	6	Female	19	12	scorpion1.jpg	Scorpion	5	4783	7	1662.53	Dot06	3724	2	1346	202	6	4	320	1	320	670	534.56
R047	NA	42	6	Female	19	13	scorpion3.jpg	Scorpion	1	4972	6	873.574	Dot18	4272	2	821	177	4	7	529	3	78	517	461.2
R047	NA	42	6	Female	19	14	crab3.jpg	Crab	1	4913	7	929.678	Dot04	4241	3	602	108	3	5	326	2	78	609	511.4
R047	NA	42	6	Female	19	15	crab5.jpg	Crab	2	3594	17	630.849	Dot12	383	2	2457	122	1	5	332	2	93	557	371.88
R047	NA	42	6	Female	19	16	scorpion5.jpg	Scorpion	2	4581	11	895.823	Dot13	3989	8	626	137	7	5	567	2	356	631	541.82
R047	NA	42	6	Female	19	17	scorpion4.jpg	Scorpion	4	4548	11	2914.28	Dot11	2130	1	2966	2130	5	7	456	1	456	664	424.36
R047	NA	42	6	Female	19	18	spider5.jpg	Spider	2	4585	12	2827.37	Dot08	2457	2	2625	163	4	7	266	1	266	505	416.67
R047	NA	42	6	Female	19	19	crab4.jpg	Crab	4	4880	13	772.134	Dot07	4411	10	582	36	2	5	315	2	113	496	365.23
R047	NA	42	6	Female	19	20	snake4.jpg	Snake	4	4224	12	1778.16	Dot10	3090	5	1573	2044	3	2	424	2	121	756	591.68
R047	NA	42	6	Female	19	21	scorpion2.jpg	Scorpion	3	4158	10	1080.83	Dot02	3666	7	944	159	3	6	383	2	209	505	422.37
R047	NA	42	6	Female	19	22	spider3.jpg	Spider	1	5008	4	721.532	Dot03	4654	3	390	139	2	5	354	1	354	529	385.83
R047	NA	42	6	Female	19	23	snake3.jpg	Snake	1	4014	14	1949.52	Dot17	3008	8	1563	71	4	3	444	1	444	372	320.49
R047	NA	42	6	Female	19	24	crab1.jpg	Crab	5	4541	11	2692.6	Dot20	2502	2	2472	81	4	6	0	0	0	809	579.8
R047	NA	42	6	Female	19	25	snake5.jpg	Snake	2	3886	11	2384.95	Dot09	2541	4	1880	228	3	3	223	2	138	580	435.29
R047	NA	42	6	Female	19	26	snake4.jpg	Snake	4	4661	9	1245.04	Dot10	3741	5	1084	882	3	2	315	1	315	691	541.82
R047	NA	42	6	Female	19	27	crab4.jpg	Crab	4	4783	7	593.436	Dot07	4413	5	458	344	2	5	96	1	96	440	357.32
R047	NA	42	6	Female	19	28	spider2.jpg	Spider	3	4846	5	764.392	Dot05	4327	3	605	146	3	6	337	1	337	637	506.07
R047	NA	42	6	Female	19	29	spider4.jpg	Spider	4	4324	15	2413.54	Dot14	2680	3	2232	1342	4	7	428	3	120	837	687.56
R047	NA	42	6	Female	19	30	scorpion3.jpg	Scorpion	1	4719	7	774.53	Dot18	4047	3	678	232	4	7	563	3	303	624	527.33
R047	NA	42	6	Female	19	31	spider1.jpg	Spider	5	964	6	1008.87	Dot15	0	0	964	0	3	6	335	1	335	545	394.11
R047	NA	42	6	Female	19	32	spider3.jpg	Spider	1	4522	19	3685.87	Dot03	1574	2	3507	239	2	5	808	4	258	600	407.65
R047	NA	42	6	Female	19	33	crab1.jpg	Crab	5	4095	11	2003.48	Dot20	2927	3	1908	1481	4	6	501	3	162	582	465.42
R047	NA	42	6	Female	19	34	snake3.jpg	Snake	1	4449	10	1372.27	Dot17	59	1	5025	59	4	3	4027	7	229	437	338.27
R047	NA	42	6	Female	19	35	snake2.jpg	Snake	3	4112	9	829.216	Dot19	3580	5	568	207	5	3	327	1	327	631	458.88
R047	NA	42	6	Female	19	36	crab5.jpg	Crab	2	4543	13	1180.98	Dot12	0	0	4543	0	1	5	369	2	136	510	395.39
R047	NA	42	6	Female	19	37	crab2.jpg	Crab	3	1360	13	866.702	Dot16	0	0	1360	0	3	5	338	4	83	488	254.55
R047	NA	42	6	Female	19	38	snake5.jpg	Snake	2	4449	9	633.702	Dot09	3958	4	523	2236	3	3	405	3	109	578	488.93
R047	NA	42	6	Female	19	39	scorpion5.jpg	Scorpion	2	4266	11	1323.9	Dot13	3265	5	1150	207	7	5	301	2	126	608	487.58
R047	NA	42	6	Female	19	40	scorpion4.jpg	Scorpion	4	4313	17	3093.62	Dot11	1929	3	3010	686	5	7	496	3	148	772	523.58
R047	NA	42	6	Female	19	41	scorpion1.jpg	Scorpion	5	4725	11	2337.17	Dot06	3212	4	1805	233	6	4	553	2	381	553	403.08
R047	NA	42	6	Female	19	42	spider5.jpg	Spider	2	5011	4	1104.99	Dot08	4696	3	363	159	4	7	315	1	315	492	293.99
R047	NA	42	6	Female	19	43	crab3.jpg	Crab	1	4049	18	3250.38	Dot04	1837	4	2924	273	3	5	431	3	73	525	407.5
R047	NA	42	6	Female	19	44	snake1.jpg	Snake	5	4674	8	1229.12	Dot01	3779	4	1017	232	5	3	388	1	388	509	402.1
R047	NA	42	6	Female	19	45	scorpion2.jpg	Scorpion	3	4668	8	737.77	Dot02	4436	6	315	309	3	6	93	1	93	624	449.61
R048	4	30	0	Female	25	6	snake3.jpg	Snake	1	4680	14	658.569	Dot17	1156	3	736	474	5	1	2241	5	302	994	833.54
R048	4	30	0	Female	25	7	crab3.jpg	Crab	1	4783	11	594.822	Dot04	1257	4	500	125	1	1	3401	6	289	951	802.59
R048	4	30	0	Female	25	8	snake2.jpg	Snake	3	4576	11	456.506	Dot19	359	2	1248	163	5	1	3459	6	75	1009	868.55
R048	4	30	0	Female	25	9	scorpion2.jpg	Scorpion	3	4594	11	952.917	Dot02	1100	3	771	543	3	1	3130	6	283	897	787.36
R048	4	30	0	Female	25	10	spider2.jpg	Spider	3	4490	12	648.239	Dot05	237	1	613	237	1	1	3126	7	250	901	782.3
R048	4	30	0	Female	25	11	scorpion4.jpg	Scorpion	4	4476	13	1461.61	Dot11	833	1	1313	833	3	1	2352	6	235	891	830.62
R048	4	30	0	Female	25	12	scorpion5.jpg	Scorpion	2	4650	11	965.991	Dot13	791	2	894	467	2	1	3438	7	97	857	773.91
R048	4	30	0	Female	25	13	crab1.jpg	Crab	5	4546	11	949.079	Dot20	646	2	650	251	1	1	2581	5	283	867	744.43
R048	4	30	0	Female	25	14	crab4.jpg	Crab	4	4677	12	841.972	Dot07	529	2	825	414	1	1	3478	6	301	916	793.79
R048	4	30	0	Female	25	15	scorpion1.jpg	Scorpion	5	4713	8	709.652	Dot06	1822	3	646	375	3	1	2713	4	336	854	754.19
R048	4	30	0	Female	25	16	spider3.jpg	Spider	1	4988	5	547.298	Dot03	4597	3	482	322	1	1	305	1	305	824	722.11
R048	4	30	0	Female	25	17	snake4.jpg	Snake	4	4958	6	877.314	Dot10	4289	3	794	145	5	1	311	1	311	783	712.68
R048	4	30	0	Female	25	18	crab5.jpg	Crab	2	4842	9	577.312	Dot12	2352	3	537	219	1	1	2384	5	336	827	734.32
R048	4	30	0	Female	25	19	crab2.jpg	Crab	3	4913	7	986.285	Dot16	4334	3	733	221	1	1	317	2	122	800	756.98
R048	4	30	0	Female	25	20	spider1.jpg	Spider	5	4818	8	1634.64	Dot15	3535	2	1538	286	3	1	591	2	311	853	777.49
R048	4	30	0	Female	25	21	snake5.jpg	Snake	2	4939	6	619.645	Dot09	4554	3	505	155	6	1	308	2	51	719	679.76
R048	4	30	0	Female	25	22	spider5.jpg	Spider	2	4944	6	748.373	Dot08	4604	4	449	129	2	1	340	2	294	761	716.7
R048	4	30	0	Female	25	23	scorpion3.jpg	Scorpion	1	4979	4	516.34	Dot18	4582	2	492	209	2	1	309	1	309	744	714.33
R048	4	30	0	Female	25	24	spider4.jpg	Spider	4	4704	11	1427.02	Dot14	3344	4	1643	454	1	1	359	1	359	774	718.54
R048	4	30	0	Female	25	25	snake1.jpg	Snake	5	4986	4	890.346	Dot01	4455	2	625	255	6	1	333	1	333	770	722.38
R048	4	30	0	Female	25	26	spider2.jpg	Spider	3	4916	6	774.931	Dot05	3803	2	710	251	1	1	941	3	311	755	683.92
R048	4	30	0	Female	25	27	spider5.jpg	Spider	2	4967	5	703.036	Dot08	4398	2	686	1115	2	1	265	1	265	759	690.48
R048	4	30	0	Female	25	28	scorpion5.jpg	Scorpion	2	4966	7	561.04	Dot13	4479	4	579	3802	2	1	314	2	146	748	695.64
R048	4	30	0	Female	25	29	spider1.jpg	Spider	5	4796	11	1783.02	Dot15	3300	4	1756	1466	3	1	339	1	339	810	740.77
R048	4	30	0	Female	25	30	scorpion1.jpg	Scorpion	5	4845	9	1255.36	Dot06	4002	5	838	185	3	1	739	3	389	784	695.46
R048	4	30	0	Female	25	31	snake3.jpg	Snake	1	4839	6	654.077	Dot17	4406	4	518	323	5	1	246	1	246	935	816.01
R048	4	30	0	Female	25	32	scorpion4.jpg	Scorpion	4	4749	11	1693.4	Dot11	3479	3	1579	156	3	1	291	2	149	906	793.48
R048	4	30	0	Female	25	33	scorpion2.jpg	Scorpion	3	4859	8	1288.41	Dot02	3358	2	1360	632	3	1	348	1	348	826	768.19
R048	4	30	0	Female	25	34	crab1.jpg	Crab	5	4851	7	1257.18	Dot20	216	1	953	216	1	1	311	2	136	816	765.88
R048	4	30	0	Female	25	35	spider3.jpg	Spider	1	4946	7	595.735	Dot03	4000	4	537	375	1	1	777	2	304	772	717.24
R048	4	30	0	Female	25	36	snake1.jpg	Snake	5	4938	5	1236.07	Dot01	4141	2	935	219	6	1	349	1	349	801	708.36
R048	4	30	0	Female	25	37	crab4.jpg	Crab	4	4977	4	837.747	Dot07	4518	2	558	256	1	1	322	1	322	751	718.16
R048	4	30	0	Female	25	38	scorpion3.jpg	Scorpion	1	4981	4	527.805	Dot18	4446	1	640	4446	2	1	419	2	323	766	711.5
R048	4	30	0	Female	25	39	snake5.jpg	Snake	2	4888	7	490.176	Dot09	4570	6	364	162	6	1	318	1	318	710	645.27
R048	4	30	0	Female	25	40	snake2.jpg	Snake	3	4673	8	881.493	Dot19	4112	5	611	978	5	1	387	2	343	822	755.37
R048	4	30	0	Female	25	41	crab3.jpg	Crab	1	4984	5	665.043	Dot04	4542	2	541	252	1	1	300	2	139	755	711.96
R048	4	30	0	Female	25	42	crab5.jpg	Crab	2	4909	6	491.506	Dot12	4106	3	465	334	1	1	712	2	287	844	737.12
R048	4	30	0	Female	25	43	snake4.jpg	Snake	4	4945	6	1050.09	Dot10	4168	3	909	78	5	1	410	1	410	770	714.56
R048	4	30	0	Female	25	44	spider4.jpg	Spider	4	4895	7	895.405	Dot14	4174	3	877	142	1	1	348	2	33	785	728.06
R048	4	30	0	Female	25	45	crab2.jpg	Crab	3	4961	5	709.493	Dot16	4189	3	544	652	1	1	772	2	495	883	814.78
R049	NA	41	13	Male	21	6	spider4.jpg	Spider	4	4676	13	1652.12	Dot14	3436	4	1622	311	5	6	391	2	261	1536	1226.26
R049	NA	41	13	Male	21	7	spider2.jpg	Spider	3	4657	14	681.345	Dot05	1709	3	668	929	5	4	2554	8	253	1300	1159.64
R049	NA	41	13	Male	21	8	scorpion1.jpg	Scorpion	5	4336	15	746.625	Dot06	802	3	691	207	5	4	2366	6	230	1194	1082.86
R049	NA	41	13	Male	21	9	crab5.jpg	Crab	2	4427	18	1133.68	Dot12	822	4	1001	111	1	3	2794	9	81	1148	1064.44
R049	NA	41	13	Male	21	10	scorpion2.jpg	Scorpion	3	4504	21	1685.79	Dot02	247	1	1379	247	5	6	3430	13	49	1319	1162.05
R049	NA	41	13	Male	21	11	scorpion4.jpg	Scorpion	4	4493	17	2065.71	Dot11	1049	3	1788	261	5	4	2400	7	43	1271	1144.54
R049	NA	41	13	Male	21	12	crab4.jpg	Crab	4	4331	13	1162.78	Dot07	1798	6	1073	287	1	2	2240	5	361	1200	1100.41
R049	NA	41	13	Male	21	13	snake1.jpg	Snake	5	4646	17	1379	Dot01	1256	4	610	135	6	5	2792	10	289	1135	1063.53
R049	NA	41	13	Male	21	14	crab2.jpg	Crab	3	4387	18	2166.29	Dot16	1892	5	1858	122	3	4	1785	9	115	1272	1165.96
R049	NA	41	13	Male	21	15	spider5.jpg	Spider	2	4914	8	594.925	Dot08	3978	4	521	389	3	4	766	3	134	1268	1149.91
R049	NA	41	13	Male	21	16	spider3.jpg	Spider	1	4574	16	1867.34	Dot03	2716	4	1589	118	3	3	917	5	61	1348	1130.17
R049	NA	41	13	Male	21	17	snake5.jpg	Snake	2	4450	13	767.048	Dot09	2564	6	300	118	7	5	1124	4	244	1237	1082.65
R049	NA	41	13	Male	21	18	scorpion5.jpg	Scorpion	2	4558	12	801.691	Dot13	3343	7	624	100	6	6	1133	4	265	1173	1090.89
R049	NA	41	13	Male	21	19	scorpion3.jpg	Scorpion	1	4665	15	1316.72	Dot18	2767	5	1111	361	6	5	1429	6	275	1195	1081.5
R049	NA	41	13	Male	21	20	spider1.jpg	Spider	5	4666	12	1492.79	Dot15	3309	3	1422	50	4	4	654	4	295	1225	1135.61
R049	NA	41	13	Male	21	21	crab1.jpg	Crab	5	4191	13	1273.18	Dot20	2382	5	1196	1062	2	2	1515	5	287	1147	1030.29
R049	NA	41	13	Male	21	22	snake2.jpg	Snake	3	4281	21	3282.24	Dot19	1869	3	3220	94	6	5	478	2	340	1192	1124
R049	NA	41	13	Male	21	23	crab3.jpg	Crab	1	4571	14	1187.59	Dot04	2218	3	1147	755	2	1	1979	8	390	1263	1080.81
R049	NA	41	13	Male	21	24	snake3.jpg	Snake	1	4639	13	1518.62	Dot17	3189	3	1383	199	5	3	769	5	130	1272	1152.44
R049	NA	41	13	Male	21	25	snake4.jpg	Snake	4	4810	9	1970.94	Dot10	3229	1	1887	3229	5	5	1091	4	394	1064	971.8
R049	NA	41	13	Male	21	26	spider3.jpg	Spider	1	4941	6	1142.56	Dot03	4371	3	709	135	3	3	444	2	299	1136	1027.36
R049	NA	41	13	Male	21	27	snake3.jpg	Snake	1	4920	6	1171.99	Dot17	4111	3	970	173	5	3	620	2	474	1140	1022.99
R049	NA	41	13	Male	21	28	spider5.jpg	Spider	2	5047	3	840.612	Dot08	4551	2	554	338	3	4	496	1	496	1089	1008.94
R049	NA	41	13	Male	21	29	crab4.jpg	Crab	4	4855	8	1011.96	Dot07	4093	4	612	188	1	2	638	3	267	1087	1007.29
R049	NA	41	13	Male	21	30	spider1.jpg	Spider	5	4637	11	1879.03	Dot15	3274	2	1712	123	4	4	472	2	282	1184	1055.26
R049	NA	41	13	Male	21	31	scorpion2.jpg	Scorpion	3	4218	19	3366.3	Dot02	1929	2	3165	171	5	6	461	3	95	1142	1025.9
R049	NA	41	13	Male	21	32	spider2.jpg	Spider	3	4609	14	1614.26	Dot05	3022	4	1487	298	5	4	1007	5	334	1226	1075.02
R049	NA	41	13	Male	21	33	scorpion5.jpg	Scorpion	2	5019	4	806.652	Dot13	4585	2	514	113	6	6	434	2	304	1083	980.84
R049	NA	41	13	Male	21	34	scorpion1.jpg	Scorpion	5	4608	13	2546.07	Dot06	2786	1	2341	2786	5	4	332	2	247	1072	990.99
R049	NA	41	13	Male	21	35	crab1.jpg	Crab	5	4751	9	1563.06	Dot20	3603	3	1347	98	2	2	705	3	496	1086	972.22
R049	NA	41	13	Male	21	36	snake2.jpg	Snake	3	4399	15	2305.39	Dot19	2840	4	2088	196	6	5	496	2	271	1239	1091.61
R049	NA	41	13	Male	21	37	scorpion4.jpg	Scorpion	4	4626	12	1759.38	Dot11	3357	2	1735	190	5	4	510	4	274	1090	1002.36
R049	NA	41	13	Male	21	38	spider4.jpg	Spider	4	4981	5	1134.49	Dot14	4330	2	783	128	5	6	512	2	333	1044	964.69
R049	NA	41	13	Male	21	39	crab2.jpg	Crab	3	4635	11	2364.12	Dot16	2823	2	2268	97	3	4	941	3	645	1095	1014.14
R049	NA	41	13	Male	21	40	crab5.jpg	Crab	2	4777	12	618.402	Dot12	3434	6	661	205	1	3	1343	6	344	1087	973.13
R049	NA	41	13	Male	21	41	scorpion3.jpg	Scorpion	1	4602	15	2126.44	Dot18	3038	4	1993	748	6	5	380	2	270	981	898.4
R049	NA	41	13	Male	21	42	crab3.jpg	Crab	1	4949	9	887.577	Dot04	3920	5	650	168	2	1	1029	4	316	995	930.04
R049	NA	41	13	Male	21	43	snake4.jpg	Snake	4	4947	5	1122.27	Dot10	4182	2	917	95	5	5	577	2	460	1012	929.1
R049	NA	41	13	Male	21	44	snake5.jpg	Snake	2	4904	6	624.623	Dot09	4355	3	445	122	7	5	340	2	303	1141	1022.33
R049	NA	41	13	Male	21	45	snake1.jpg	Snake	5	4630	13	2191.36	Dot01	3120	3	1950	243	6	5	631	4	268	1008	894.57
R050	NA	71	14	Female	21	6	spider5.jpg	Spider	2	4701	15	685.458	Dot08	2586	6	293	125	7	7	1809	7	236	942	788.49
R050	NA	71	14	Female	21	7	spider1.jpg	Spider	5	4496	19	1119.77	Dot15	1151	4	793	122	7	7	1821	5	250	1044	873.86
R050	NA	71	14	Female	21	8	snake4.jpg	Snake	4	4699	12	2107.8	Dot10	3374	3	1683	489	7	7	452	2	297	905	816.53
R050	NA	71	14	Female	21	9	scorpion2.jpg	Scorpion	3	4638	16	2123.83	Dot02	2977	5	1854	145	4	4	541	3	255	878	792.49
R050	NA	71	14	Female	21	10	scorpion4.jpg	Scorpion	4	4814	9	1890.59	Dot11	3392	2	1687	3315	5	5	395	1	395	843	705.41
R050	NA	71	14	Female	21	11	spider2.jpg	Spider	3	4300	15	2316.85	Dot05	2741	4	1883	143	5	6	587	3	403	801	731.23
R050	NA	71	14	Female	21	12	crab1.jpg	Crab	5	4424	16	2556.23	Dot20	2569	3	2333	1385	2	2	300	1	300	842	753.98
R050	NA	71	14	Female	21	13	crab2.jpg	Crab	3	4901	8	936.249	Dot16	4344	5	681	101	4	3	279	1	279	789	704.19
R050	NA	71	14	Female	21	14	spider3.jpg	Spider	1	4543	14	2402.98	Dot03	2857	4	2089	168	5	5	251	1	251	863	764.65
R050	NA	71	14	Female	21	15	spider4.jpg	Spider	4	4594	12	1783.66	Dot14	3381	4	1509	1175	6	7	266	1	266	824	742.48
R050	NA	71	14	Female	21	16	scorpion1.jpg	Scorpion	5	4733	12	2101.32	Dot06	3354	5	1676	309	3	3	429	2	268	798	732.07
R050	NA	71	14	Female	21	17	crab5.jpg	Crab	2	4952	8	722.672	Dot12	4443	6	306	102	2	2	260	1	260	753	701.6
R050	NA	71	14	Female	21	18	scorpion5.jpg	Scorpion	2	4637	8	618.686	Dot13	3665	4	521	187	4	3	803	3	271	886	776.22
R050	NA	71	14	Female	21	19	snake5.jpg	Snake	2	4779	4	842.759	Dot09	4339	3	494	3016	6	6	440	1	440	868	744.76
R050	NA	71	14	Female	21	20	crab4.jpg	Crab	4	4493	16	2552.71	Dot07	2615	6	2248	165	4	5	288	1	288	796	664.08
R050	NA	71	14	Female	21	21	scorpion3.jpg	Scorpion	1	4927	6	975.769	Dot18	4460	4	586	134	3	4	285	1	285	832	733.84
R050	NA	71	14	Female	21	22	snake1.jpg	Snake	5	4560	14	2240.43	Dot01	2929	4	1989	889	7	6	304	1	304	840	652.11
R050	NA	71	14	Female	21	23	crab3.jpg	Crab	1	4581	14	3043.82	Dot04	2443	1	2636	2443	5	4	317	1	317	862	769.3
R050	NA	71	14	Female	21	24	snake2.jpg	Snake	3	4578	10	1609.19	Dot19	3383	3	1250	1407	7	6	287	1	287	752	643.12
R050	NA	71	14	Female	21	25	snake3.jpg	Snake	1	4521	11	1821.55	Dot17	3413	5	1368	141	7	7	281	1	281	771	671.42
R050	NA	71	14	Female	21	26	crab5.jpg	Crab	2	4766	13	2210.91	Dot12	3237	4	1851	161	2	2	335	1	335	732	607.93
R050	NA	71	14	Female	21	27	spider5.jpg	Spider	2	4767	12	1925.93	Dot08	3370	4	1467	180	7	7	282	1	282	793	707.25
R050	NA	71	14	Female	21	28	crab4.jpg	Crab	4	4505	13	2553	Dot07	2814	2	2081	1547	4	5	274	1	274	804	684.42
R050	NA	71	14	Female	21	29	snake2.jpg	Snake	3	4388	16	2413.97	Dot19	2696	3	2141	125	7	6	323	2	116	756	675.97
R050	NA	71	14	Female	21	30	spider2.jpg	Spider	3	4656	10	1068.2	Dot05	3993	5	828	250	5	6	331	3	94	772	706.57
R050	NA	71	14	Female	21	31	snake5.jpg	Snake	2	4666	15	1428.68	Dot09	1603	3	1064	246	6	6	1193	4	290	880	796.31
R050	NA	71	14	Female	21	32	spider3.jpg	Spider	1	4607	16	2886.77	Dot03	2517	3	2548	174	5	5	272	1	272	726	658.86
R050	NA	71	14	Female	21	33	scorpion3.jpg	Scorpion	1	4866	12	1911.35	Dot18	3479	3	1682	119	3	4	285	1	285	722	663.55
R050	NA	71	14	Female	21	34	scorpion4.jpg	Scorpion	4	5082	11	813.018	Dot11	4496	7	503	48	5	5	236	2	12	717	635.12
R050	NA	71	14	Female	21	35	crab2.jpg	Crab	3	4576	13	1754.82	Dot16	3235	5	1542	70	4	3	251	1	251	707	628.76
R050	NA	71	14	Female	21	36	snake1.jpg	Snake	5	4786	17	2894.74	Dot01	2785	3	2534	305	7	6	120	1	120	775	697.83
R050	NA	71	14	Female	21	37	scorpion1.jpg	Scorpion	5	4621	13	886.18	Dot06	3957	10	536	120	3	3	264	1	264	688	603.33
R050	NA	71	14	Female	21	38	crab3.jpg	Crab	1	4732	8	948.177	Dot04	3657	3	724	161	5	4	944	4	305	794	710.9
R050	NA	71	14	Female	21	39	spider1.jpg	Spider	5	4602	16	2411.11	Dot15	2756	3	2320	117	7	7	397	2	263	813	690.03
R050	NA	71	14	Female	21	40	snake3.jpg	Snake	1	4711	10	864.821	Dot17	2989	3	712	148	7	7	879	3	262	772	680.15
R050	NA	71	14	Female	21	41	scorpion2.jpg	Scorpion	3	4633	13	2331.24	Dot02	3004	3	2063	44	4	4	223	1	223	731	638.39
R050	NA	71	14	Female	21	42	scorpion5.jpg	Scorpion	2	4974	6	681.155	Dot13	4562	4	485	159	4	3	256	1	256	860	747.8
R050	NA	71	14	Female	21	43	snake4.jpg	Snake	4	4537	9	777.845	Dot10	3786	5	578	1242	7	7	316	1	316	724	625.38
R050	NA	71	14	Female	21	44	crab1.jpg	Crab	5	3719	17	2243.81	Dot20	1845	4	2155	123	2	2	0	0	0	786	713.81
R050	NA	71	14	Female	21	45	spider4.jpg	Spider	4	4953	6	795.919	Dot14	4426	3	644	133	6	7	259	1	259	818	778.87
R051	NA	60	17	Female	21	6	scorpion5.jpg	Scorpion	2	4658	9	700.271	Dot13	4345	8	366	159	6	5	313	1	313	1290	1151.35
R051	NA	60	17	Female	21	7	crab5.jpg	Crab	2	4415	13	678.17	Dot12	3632	8	656	120	5	5	412	2	306	1354	1190.64
R051	NA	60	17	Female	21	8	spider4.jpg	Spider	4	4532	10	691.202	Dot14	3780	6	736	1437	6	5	293	1	293	1295	1123.98
R051	NA	60	17	Female	21	9	crab3.jpg	Crab	1	4397	13	840.769	Dot04	3891	10	637	135	4	4	398	2	275	1218	1098.88
R051	NA	60	17	Female	21	10	snake4.jpg	Snake	4	4261	15	652.463	Dot10	3597	11	632	468	6	5	454	2	292	1148	1023.45
R051	NA	60	17	Female	21	11	spider2.jpg	Spider	3	4396	11	852.548	Dot05	3597	7	775	363	7	7	372	1	372	1196	1065.72
R051	NA	60	17	Female	21	12	spider1.jpg	Spider	5	4233	14	1592.73	Dot15	2919	6	1671	171	6	6	424	2	263	1443	1209.93
R051	NA	60	17	Female	21	13	spider5.jpg	Spider	2	4387	9	712.211	Dot08	3906	6	466	131	6	6	263	1	263	1241	1094.89
R051	NA	60	17	Female	21	14	snake5.jpg	Snake	2	4634	7	510.594	Dot09	4371	6	338	206	6	6	263	1	263	1158	1058.46
R051	NA	60	17	Female	21	15	snake1.jpg	Snake	5	4263	15	1208.16	Dot01	2976	8	1164	152	5	5	630	3	283	1235	1111.23
R051	NA	60	17	Female	21	16	spider3.jpg	Spider	1	4331	10	714.416	Dot03	3942	8	501	151	6	6	280	1	280	1189	995.77
R051	NA	60	17	Female	21	17	snake3.jpg	Snake	1	4119	13	1272.15	Dot17	2986	6	1166	777	6	5	347	2	282	1320	1120.03
R051	NA	60	17	Female	21	18	snake2.jpg	Snake	3	4246	15	808.922	Dot19	3055	10	739	182	5	5	855	3	286	1324	1158.07
R051	NA	60	17	Female	21	19	scorpion1.jpg	Scorpion	5	4535	9	978.311	Dot06	3729	5	777	195	7	5	322	1	322	1224	1078.71
R051	NA	60	17	Female	21	20	scorpion2.jpg	Scorpion	3	4392	13	864.762	Dot02	3269	7	803	128	6	5	912	4	249	1236	1123.49
R051	NA	60	17	Female	21	21	scorpion4.jpg	Scorpion	4	4110	17	1416.49	Dot11	3193	9	1277	163	7	6	235	2	79	1322	1117.14
R051	NA	60	17	Female	21	22	scorpion3.jpg	Scorpion	1	4492	9	629.243	Dot18	4124	7	477	116	5	3	292	1	292	1326	1133.36
R051	NA	60	17	Female	21	23	crab2.jpg	Crab	3	4337	12	1239.94	Dot16	3592	6	1038	107	4	5	284	2	53	1367	1172.1
R051	NA	60	17	Female	21	24	crab4.jpg	Crab	4	4378	10	892.766	Dot07	3703	6	861	498	4	5	310	1	310	1221	1069.04
R051	NA	60	17	Female	21	25	crab1.jpg	Crab	5	4237	18	1745.17	Dot20	2693	9	1669	168	3	4	641	3	286	1297	1146.9
R051	NA	60	17	Female	21	26	snake1.jpg	Snake	5	4460	12	1492.69	Dot01	3389	7	1333	597	5	5	319	1	319	1209	1045.85
R051	NA	60	17	Female	21	27	crab1.jpg	Crab	5	3670	12	1088.88	Dot20	2770	6	1005	637	3	4	295	1	295	1213	1098.06
R051	NA	60	17	Female	21	28	crab3.jpg	Crab	1	4473	11	725.892	Dot04	3732	7	686	414	4	4	516	2	335	1149	998.74
R051	NA	60	17	Female	21	29	scorpion4.jpg	Scorpion	4	4363	11	1703.69	Dot11	3306	5	1419	133	7	6	270	1	270	1297	1141.45
R051	NA	60	17	Female	21	30	spider1.jpg	Spider	5	4511	11	1325.07	Dot15	3691	6	1098	156	6	6	295	1	295	1190	1069.25
R051	NA	60	17	Female	21	31	spider2.jpg	Spider	3	4660	8	751.778	Dot05	3975	4	686	569	7	7	453	2	303	1330	1085.9
R051	NA	60	17	Female	21	32	spider3.jpg	Spider	1	4424	9	679.848	Dot03	4041	7	492	124	6	6	282	1	282	1241	1080.46
R051	NA	60	17	Female	21	33	spider4.jpg	Spider	4	4755	6	843.176	Dot14	4164	3	711	2585	6	5	453	2	265	1093	973.74
R051	NA	60	17	Female	21	34	snake2.jpg	Snake	3	4445	10	970.559	Dot19	4025	7	710	191	5	5	190	1	190	1070	959.19
R051	NA	60	17	Female	21	35	crab2.jpg	Crab	3	4487	10	717.309	Dot16	3829	6	703	145	4	5	300	1	300	1344	1116.8
R051	NA	60	17	Female	21	36	crab4.jpg	Crab	4	4347	10	1099.13	Dot07	3673	5	1019	1413	4	5	243	2	16	1194	1077.23
R051	NA	60	17	Female	21	37	snake4.jpg	Snake	4	4326	9	779.187	Dot10	3720	6	531	201	6	5	606	3	348	1226	1063.07
R051	NA	60	17	Female	21	38	scorpion3.jpg	Scorpion	1	4539	7	818.528	Dot18	3965	3	750	1676	5	3	275	2	92	1163	1022.61
R051	NA	60	17	Female	21	39	scorpion1.jpg	Scorpion	5	4267	13	2062.9	Dot06	2730	5	1967	241	7	5	327	1	327	1234	1067.27
R051	NA	60	17	Female	21	40	crab5.jpg	Crab	2	4467	11	587.642	Dot12	3779	8	481	140	5	5	559	2	259	1134	1019.07
R051	NA	60	17	Female	21	41	spider5.jpg	Spider	2	4364	12	584.083	Dot08	3945	10	498	932	6	6	419	2	325	1260	1075.14
R051	NA	60	17	Female	21	42	snake3.jpg	Snake	1	4665	7	531.93	Dot17	4274	5	493	151	6	5	304	1	304	1232	1044
R051	NA	60	17	Female	21	43	scorpion2.jpg	Scorpion	3	4265	12	1000.94	Dot02	3462	7	887	999	6	5	306	1	306	1302	1142.76
R051	NA	60	17	Female	21	44	snake5.jpg	Snake	2	4537	8	556.618	Dot09	4257	7	348	197	6	6	280	1	280	1138	975.96
R051	NA	60	17	Female	21	45	scorpion5.jpg	Scorpion	2	4770	7	462.61	Dot13	4332	5	510	199	6	5	281	1	281	1232	1094.81
R052	NA	36	12	Female	24	6	spider2.jpg	Spider	3	4371	17	2959.02	Dot05	2152	2	2927	114	4	3	277	1	277	1261	1105.26
R052	NA	36	12	Female	24	7	scorpion4.jpg	Scorpion	4	4541	12	1863.48	Dot11	3141	4	1728	151	2	2	259	1	259	1181	1044
R052	NA	36	12	Female	24	8	spider1.jpg	Spider	5	4609	10	1004.92	Dot15	3595	5	815	90	5	5	484	2	292	1202	1081.8
R052	NA	36	12	Female	24	9	snake5.jpg	Snake	2	5017	3	801.297	Dot09	4701	2	365	144	7	7	316	1	316	1181	1063.71
R052	NA	36	12	Female	24	10	snake3.jpg	Snake	1	4716	8	1084.98	Dot17	3987	3	919	513	6	6	261	1	261	1272	1118.79
R052	NA	36	12	Female	24	11	spider4.jpg	Spider	4	4925	7	932.663	Dot14	4359	3	714	107	3	5	290	2	256	1165	1017.96
R052	NA	36	12	Female	24	12	snake2.jpg	Snake	3	4698	7	972.753	Dot19	4125	4	739	116	7	7	261	1	261	1182	1044.9
R052	NA	36	12	Female	24	13	scorpion2.jpg	Scorpion	3	4786	11	1746.21	Dot02	3454	2	1627	95	2	2	283	1	283	1123	1039.08
R052	NA	36	12	Female	24	14	snake1.jpg	Snake	5	4514	13	1843.59	Dot01	3114	4	1752	145	6	7	257	1	257	1206	1014.31
R052	NA	36	12	Female	24	15	spider5.jpg	Spider	2	4797	5	577.57	Dot08	4481	4	402	131	5	5	316	1	316	1203	1051.21
R052	NA	36	12	Female	24	16	scorpion1.jpg	Scorpion	5	4468	13	1893.58	Dot06	3059	4	1813	193	2	1	316	1	316	1294	1093.79
R052	NA	36	12	Female	24	17	spider3.jpg	Spider	1	4420	16	2588.65	Dot03	2453	2	2493	2333	2	3	283	1	283	1255	1090.6
R052	NA	36	12	Female	24	18	crab3.jpg	Crab	1	4774	9	688.112	Dot04	3397	4	561	218	1	1	1377	5	306	1081	949.74
R052	NA	36	12	Female	24	19	snake4.jpg	Snake	4	4437	11	923.783	Dot10	3604	6	643	140	7	7	651	3	313	1144	992.92
R052	NA	36	12	Female	24	20	scorpion3.jpg	Scorpion	1	4417	10	698.819	Dot18	3656	6	491	92	2	3	278	1	278	1192	1032.13
R052	NA	36	12	Female	24	21	crab5.jpg	Crab	2	4765	4	769.839	Dot12	4394	2	481	2462	1	1	301	1	301	1094	987.52
R052	NA	36	12	Female	24	22	crab1.jpg	Crab	5	4906	7	1179.69	Dot20	3977	2	1110	478	1	1	279	1	279	1241	1117.25
R052	NA	36	12	Female	24	23	scorpion5.jpg	Scorpion	2	5028	4	583.569	Dot13	4725	3	351	117	2	3	303	1	303	1176	1032.52
R052	NA	36	12	Female	24	24	crab4.jpg	Crab	4	4887	7	1215.9	Dot07	4258	3	806	241	1	2	271	1	271	1140	1001.63
R052	NA	36	12	Female	24	25	crab2.jpg	Crab	3	4909	6	754.224	Dot16	4445	3	620	79	1	1	282	1	282	1206	1010.26
R052	NA	36	12	Female	24	26	snake1.jpg	Snake	5	4856	9	1701.46	Dot01	3682	2	1393	244	6	7	378	1	378	1166	1046.86
R052	NA	36	12	Female	24	27	crab4.jpg	Crab	4	4881	6	939.293	Dot07	4221	2	861	213	1	2	302	1	302	1162	1054.89
R052	NA	36	12	Female	24	28	spider5.jpg	Spider	2	5027	4	635.319	Dot08	4688	3	385	111	5	5	339	1	339	1072	953.67
R052	NA	36	12	Female	24	29	scorpion5.jpg	Scorpion	2	5054	2	705.616	Dot13	4725	1	379	4725	2	3	329	1	329	1002	918.32
R052	NA	36	12	Female	24	30	scorpion2.jpg	Scorpion	3	4865	6	1124.96	Dot02	4105	2	957	86	2	2	257	1	257	1145	1038.83
R052	NA	36	12	Female	24	31	snake3.jpg	Snake	1	4695	8	872.607	Dot17	4182	5	658	163	6	6	330	1	330	1142	1007.35
R052	NA	36	12	Female	24	32	scorpion4.jpg	Scorpion	4	4643	10	1403.3	Dot11	3717	4	1119	162	2	2	565	3	324	1156	1019.06
R052	NA	36	12	Female	24	33	crab5.jpg	Crab	2	4859	9	545.43	Dot12	3663	5	398	96	1	1	1196	4	317	1141	1027.41
R052	NA	36	12	Female	24	34	snake4.jpg	Snake	4	4890	6	822.087	Dot10	4400	3	664	156	7	7	271	1	271	1107	1008.76
R052	NA	36	12	Female	24	35	crab3.jpg	Crab	1	4807	7	1130.75	Dot04	3695	2	1001	1653	1	1	596	2	300	1124	1058.75
R052	NA	36	12	Female	24	36	crab2.jpg	Crab	3	4751	6	685.516	Dot16	4318	4	518	94	1	1	433	2	306	1246	1096.24
R052	NA	36	12	Female	24	37	snake2.jpg	Snake	3	4733	7	992.807	Dot19	4159	4	714	117	7	7	401	2	268	1213	1062.1
R052	NA	36	12	Female	24	38	snake5.jpg	Snake	2	5030	4	712.455	Dot09	4708	3	368	118	7	7	322	1	322	1214	1075.74
R052	NA	36	12	Female	24	39	crab1.jpg	Crab	5	4703	7	922.838	Dot20	4148	4	707	107	1	1	279	1	279	1162	951.99
R052	NA	36	12	Female	24	40	spider1.jpg	Spider	5	4487	14	2069.19	Dot15	2929	4	1939	132	5	5	265	1	265	1310	1096.62
R052	NA	36	12	Female	24	41	scorpion1.jpg	Scorpion	5	4627	10	1372.26	Dot06	3583	3	1317	287	2	1	319	1	319	1162	998.74
R052	NA	36	12	Female	24	42	scorpion3.jpg	Scorpion	1	4969	5	619.326	Dot18	4558	3	503	111	2	3	309	1	309	1179	1038.33
R052	NA	36	12	Female	24	43	spider3.jpg	Spider	1	4834	10	1023.69	Dot03	3450	4	937	158	2	3	903	3	284	1107	1020.19
R052	NA	36	12	Female	24	44	spider4.jpg	Spider	4	4619	9	792.041	Dot14	3920	4	654	97	3	5	440	2	266	1096	993.07
R052	NA	36	12	Female	24	45	spider2.jpg	Spider	3	5009	5	872.711	Dot05	4461	2	631	112	4	3	324	1	324	1122	1032.19
R053	0	19	1	Female	23	6	crab4.jpg	Crab	4	4916	5	741.573	Dot07	4431	2	663	3060	1	1	287	1	287	1792	1640.87
R053	0	19	1	Female	23	7	snake2.jpg	Snake	3	4877	6	1040.93	Dot19	4108	1	990	4108	1	1	280	1	280	1774	1656.93
R053	0	19	1	Female	23	8	spider3.jpg	Spider	1	4895	9	891.909	Dot03	4050	3	814	846	1	1	414	3	34	1759	1570.73
R053	0	19	1	Female	23	9	spider2.jpg	Spider	3	4777	12	1006.93	Dot05	3883	6	961	148	2	1	515	3	265	1513	1369.21
R053	0	19	1	Female	23	10	crab5.jpg	Crab	2	4533	17	1536.27	Dot12	3107	8	1465	466	1	1	674	4	271	1756	1529.25
R053	0	19	1	Female	23	11	snake3.jpg	Snake	1	4896	6	1012.04	Dot17	4104	2	973	2724	1	1	264	1	264	1781	1655.68
R053	0	19	1	Female	23	12	scorpion3.jpg	Scorpion	1	4880	6	1188.41	Dot18	3959	1	1142	3959	2	1	430	2	266	1661	1556.68
R053	0	19	1	Female	23	13	crab2.jpg	Crab	3	4870	8	867.869	Dot16	679	2	616	195	1	1	512	2	387	1566	1376.76
R053	0	19	1	Female	23	14	spider4.jpg	Spider	4	4704	11	1678.92	Dot14	3517	2	1572	123	1	1	289	2	152	1559	1395.85
R053	0	19	1	Female	23	15	scorpion5.jpg	Scorpion	2	4671	11	2126.23	Dot13	2988	1	2108	2988	2	1	278	2	64	1579	1369.85
R053	0	19	1	Female	23	16	crab3.jpg	Crab	1	4761	11	1898.96	Dot04	3242	2	1858	491	1	1	324	1	324	1447	1304.9
R053	0	19	1	Female	23	17	scorpion4.jpg	Scorpion	4	4688	7	1038.99	Dot11	3876	3	978	3524	2	1	636	3	290	1421	1222.3
R053	0	19	1	Female	23	18	snake1.jpg	Snake	5	4960	6	762.45	Dot01	4333	2	763	353	2	1	377	2	260	1317	1179.07
R053	0	19	1	Female	23	19	scorpion2.jpg	Scorpion	3	4932	6	622.817	Dot02	4119	2	544	2184	2	1	396	2	283	1438	1263.05
R053	0	19	1	Female	23	20	scorpion1.jpg	Scorpion	5	4725	10	1951.81	Dot06	3155	1	1938	3155	2	1	334	2	264	1329	1202.36
R053	0	19	1	Female	23	21	crab1.jpg	Crab	5	4826	9	1283.92	Dot20	3760	3	1313	196	1	1	299	1	299	1510	1334.11
R053	0	19	1	Female	23	22	snake4.jpg	Snake	4	5004	4	718.997	Dot10	4493	2	598	134	1	1	285	1	285	1462	1286.84
R053	0	19	1	Female	23	23	snake5.jpg	Snake	2	4861	6	1119.71	Dot09	4017	1	1067	4017	1	1	233	1	233	1481	1315.46
R053	0	19	1	Female	23	24	spider5.jpg	Spider	2	4983	6	541.735	Dot08	4725	5	310	141	2	1	258	1	258	1381	1233.23
R053	0	19	1	Female	23	25	spider1.jpg	Spider	5	4692	12	1235.05	Dot15	3589	5	986	113	1	1	563	3	241	1302	1188.43
R053	0	19	1	Female	23	26	crab2.jpg	Crab	3	4583	10	659.964	Dot16	3531	5	543	111	1	1	265	1	265	1428	1238
R053	0	19	1	Female	23	27	spider5.jpg	Spider	2	5017	4	599.073	Dot08	4402	2	684	2933	2	1	306	1	306	1443	1215.83
R053	0	19	1	Female	23	28	spider1.jpg	Spider	5	4912	5	952.199	Dot15	4346	2	732	144	1	1	255	1	255	1303	1114.7
R053	0	19	1	Female	23	29	snake3.jpg	Snake	1	4925	6	769.815	Dot17	4423	3	645	160	1	1	253	1	253	1453	1216.11
R053	0	19	1	Female	23	30	crab4.jpg	Crab	4	4955	6	668.516	Dot07	4474	3	610	124	1	1	258	1	258	1334	1165.33
R053	0	19	1	Female	23	31	scorpion5.jpg	Scorpion	2	4957	4	832.223	Dot13	4309	1	790	4309	2	1	251	1	251	1276	1172.79
R053	0	19	1	Female	23	32	snake5.jpg	Snake	2	4859	7	702.152	Dot09	4330	4	505	91	1	1	421	2	269	1364	1108.69
R053	0	19	1	Female	23	33	snake2.jpg	Snake	3	4712	11	1771.86	Dot19	3320	3	1588	226	1	1	366	2	133	1548	1362.93
R053	0	19	1	Female	23	34	spider3.jpg	Spider	1	4947	6	624.543	Dot03	4497	3	582	3440	1	1	383	2	279	1341	1194.97
R053	0	19	1	Female	23	35	spider2.jpg	Spider	3	4500	11	1029.55	Dot05	3404	4	1016	551	2	1	451	2	304	1314	1048.19
R053	0	19	1	Female	23	36	scorpion2.jpg	Scorpion	3	4996	5	526.593	Dot02	4665	3	401	180	2	1	331	2	98	1554	1295.46
R053	0	19	1	Female	23	37	snake4.jpg	Snake	4	4845	8	1103.3	Dot10	3953	3	1098	2684	1	1	289	1	289	1358	1208.07
R053	0	19	1	Female	23	38	scorpion4.jpg	Scorpion	4	4781	9	825.693	Dot11	4199	5	660	192	2	1	463	3	280	1458	1310.39
R053	0	19	1	Female	23	39	crab5.jpg	Crab	2	4969	4	511.359	Dot12	4712	3	305	100	1	1	257	1	257	1426	1142.23
R053	0	19	1	Female	23	40	crab1.jpg	Crab	5	4945	6	595.056	Dot20	4616	4	436	141	1	1	0	0	0	1537	1316.74
R053	0	19	1	Female	23	41	spider4.jpg	Spider	4	4840	7	1039.68	Dot14	3833	1	1258	3833	1	1	514	2	269	1562	1376.73
R053	0	19	1	Female	23	42	snake1.jpg	Snake	5	4960	5	791.396	Dot01	4329	2	755	1609	2	1	230	1	230	1442	1241.11
R053	0	19	1	Female	23	43	scorpion1.jpg	Scorpion	5	4849	7	1217.04	Dot06	4023	2	1050	113	2	1	245	1	245	1374	1235.37
R053	0	19	1	Female	23	44	scorpion3.jpg	Scorpion	1	4763	11	1189.44	Dot18	823	2	1162	656	2	1	932	3	255	1460	1307.63
R053	0	19	1	Female	23	45	crab3.jpg	Crab	1	4796	10	821.095	Dot04	3945	4	983	238	1	1	487	3	277	1384	1261.29
R054	12	74	17	Female	21	6	spider4.jpg	Spider	4	4659	8	1220.65	Dot14	3883	3	1009	211	6	7	468	2	256	1074	953.72
R054	12	74	17	Female	21	7	crab3.jpg	Crab	1	4689	10	746.226	Dot04	4220	7	447	176	4	5	273	1	273	1173	1040.42
R054	12	74	17	Female	21	8	scorpion2.jpg	Scorpion	3	4339	13	634.222	Dot02	3247	8	486	58	4	4	883	3	300	1045	941.76
R054	12	74	17	Female	21	9	snake2.jpg	Snake	3	4503	9	802.223	Dot19	3976	5	741	229	4	5	348	2	296	1132	973.49
R054	12	74	17	Female	21	10	crab2.jpg	Crab	3	4423	11	656.56	Dot16	3159	3	674	1731	3	4	1057	6	234	1071	895.77
R054	12	74	17	Female	21	11	crab1.jpg	Crab	5	4118	11	1212.55	Dot20	3201	6	1166	149	3	4	303	1	303	1014	914.91
R054	12	74	17	Female	21	12	spider5.jpg	Spider	2	4602	9	618.269	Dot08	4322	8	321	119	6	7	280	1	280	1071	954.28
R054	12	74	17	Female	21	13	spider2.jpg	Spider	3	4406	9	625.924	Dot05	3888	6	689	206	6	7	288	1	288	967	860.38
R054	12	74	17	Female	21	14	crab5.jpg	Crab	2	4258	11	435.931	Dot12	3676	9	329	96	3	4	582	2	273	1099	952.42
R054	12	74	17	Female	21	15	scorpion5.jpg	Scorpion	2	4533	7	505.243	Dot13	4181	6	415	158	5	5	352	1	352	995	881.29
R054	12	74	17	Female	21	16	snake3.jpg	Snake	1	4219	10	441.563	Dot17	3874	8	453	926	5	3	245	1	245	1068	954.75
R054	12	74	17	Female	21	17	scorpion1.jpg	Scorpion	5	4182	10	927.921	Dot06	3570	6	904	130	6	6	404	2	312	1025	859.23
R054	12	74	17	Female	21	18	crab4.jpg	Crab	4	4839	5	376.939	Dot07	4562	2	410	111	3	4	54	1	54	1039	942.68
R054	12	74	17	Female	21	19	snake5.jpg	Snake	2	4414	11	788.549	Dot09	4010	7	608	136	5	4	265	2	105	986	873.19
R054	12	74	17	Female	21	20	snake1.jpg	Snake	5	4553	12	700.873	Dot01	3462	4	714	124	5	5	583	4	262	1004	884.74
R054	12	74	17	Female	21	21	spider3.jpg	Spider	1	4707	6	548.253	Dot03	4258	4	522	193	5	6	321	1	321	976	868.1
R054	12	74	17	Female	21	22	spider1.jpg	Spider	5	4639	8	696.569	Dot15	4165	5	656	101	5	7	305	1	305	1020	898.7
R054	12	74	17	Female	21	23	scorpion4.jpg	Scorpion	4	4629	10	575.859	Dot11	3488	5	695	241	5	6	883	3	281	1005	914.34
R054	12	74	17	Female	21	24	scorpion3.jpg	Scorpion	1	5027	3	489.938	Dot18	4519	1	577	4519	5	5	508	2	364	1030	928.61
R054	12	74	17	Female	21	25	snake4.jpg	Snake	4	4397	14	1508.86	Dot10	3296	5	1540	120	3	4	306	1	306	1008	924.5
R054	12	74	17	Female	21	26	snake3.jpg	Snake	1	3921	22	1329.07	Dot17	2324	10	1388	75	5	3	813	5	84	1045	916.82
R054	12	74	17	Female	21	27	scorpion5.jpg	Scorpion	2	4435	7	535.594	Dot13	4071	5	504	398	5	5	248	1	248	967	875.17
R054	12	74	17	Female	21	28	crab3.jpg	Crab	1	4100	11	1070.47	Dot04	3395	6	995	208	4	5	0	0	0	921	827.11
R054	12	74	17	Female	21	29	snake4.jpg	Snake	4	4289	13	1343.49	Dot10	3408	6	1217	156	3	4	238	1	238	1020	884.57
R054	12	74	17	Female	21	30	spider1.jpg	Spider	5	4380	8	424.481	Dot15	3951	6	545	85	5	7	300	1	300	1169	1062.24
R054	12	74	17	Female	21	31	spider5.jpg	Spider	2	4475	14	414.101	Dot08	2771	8	365	83	6	7	1704	6	302	1080	965.32
R054	12	74	17	Female	21	32	scorpion3.jpg	Scorpion	1	4415	7	489.407	Dot18	3903	6	565	387	5	5	512	1	512	1081	920.19
R054	12	74	17	Female	21	33	snake5.jpg	Snake	2	4065	9	407.129	Dot09	3358	7	381	199	5	4	707	2	324	1002	886.03
R054	12	74	17	Female	21	34	scorpion2.jpg	Scorpion	3	4567	11	623.718	Dot02	3442	6	605	116	4	4	1023	4	402	984	860.84
R054	12	74	17	Female	21	35	crab5.jpg	Crab	2	4618	10	436.166	Dot12	3502	5	566	151	3	4	1116	5	137	1034	906.51
R054	12	74	17	Female	21	36	spider3.jpg	Spider	1	4328	9	452.736	Dot03	3949	8	437	103	5	6	379	1	379	980	852.48
R054	12	74	17	Female	21	37	scorpion1.jpg	Scorpion	5	3884	14	588.735	Dot06	1679	4	1737	51	6	6	1288	3	360	1321	1071.47
R054	12	74	17	Female	21	38	crab2.jpg	Crab	3	4034	12	770.719	Dot16	2830	9	790	560	3	4	1204	3	581	1238	1036.03
R054	12	74	17	Female	21	39	snake1.jpg	Snake	5	4152	14	706.072	Dot01	3099	8	720	131	5	5	807	3	306	1110	959.82
R054	12	74	17	Female	21	40	spider4.jpg	Spider	4	3584	11	986.435	Dot14	2799	9	869	194	6	7	610	1	610	1048	941.6
R054	12	74	17	Female	21	41	crab1.jpg	Crab	5	3691	13	903.775	Dot20	3033	10	678	99	3	4	560	2	403	1093	949.84
R054	12	74	17	Female	21	42	snake2.jpg	Snake	3	3857	8	554.786	Dot19	3374	6	565	143	4	5	379	1	379	1073	935.63
R054	12	74	17	Female	21	43	scorpion4.jpg	Scorpion	4	4540	3	628.751	Dot11	3987	2	633	336	5	6	553	1	553	1087	938.36
R054	12	74	17	Female	21	44	spider2.jpg	Spider	3	4476	10	481.775	Dot05	4068	8	433	101	6	7	408	2	367	1075	903.2
R054	12	74	17	Female	21	45	crab4.jpg	Crab	4	3717	13	472.104	Dot07	3054	9	867	70	3	4	328	1	328	1189	982.58
R055	NA	69	7	Female	21	6	spider5.jpg	Spider	2	4375	9	1195.32	Dot08	3642	5	979	115	5	6	592	3	225	1242	1112.85
R055	NA	69	7	Female	21	7	crab1.jpg	Crab	5	4370	12	1263.03	Dot20	3194	5	1071	932	4	4	805	4	122	1223	1105.5
R055	NA	69	7	Female	21	8	scorpion4.jpg	Scorpion	4	4486	8	667.715	Dot11	4132	5	476	126	7	4	232	2	27	1236	1088.43
R055	NA	69	7	Female	21	9	spider3.jpg	Spider	1	4318	14	957.728	Dot03	3206	7	716	31	4	5	514	3	254	1224	1036.5
R055	NA	69	7	Female	21	10	spider2.jpg	Spider	3	4501	10	1201.01	Dot05	3714	5	998	172	4	5	292	1	292	1115	1030.9
R055	NA	69	7	Female	21	11	crab4.jpg	Crab	4	4573	9	1096.72	Dot07	3748	5	992	72	5	5	392	1	392	1137	1012.14
R055	NA	69	7	Female	21	12	snake3.jpg	Snake	1	4458	10	860.987	Dot17	3829	7	478	138	7	7	520	2	299	1226	1098.27
R055	NA	69	7	Female	21	13	scorpion5.jpg	Scorpion	2	4146	14	791.34	Dot13	1162	3	520	108	6	5	2693	10	290	1137	1014.4
R055	NA	69	7	Female	21	14	snake4.jpg	Snake	4	4424	8	759.336	Dot10	3960	5	577	79	7	7	247	1	247	1104	1001.88
R055	NA	69	7	Female	21	15	crab5.jpg	Crab	2	3967	14	619.026	Dot12	3519	12	351	126	5	6	448	2	306	1131	1001.25
R055	NA	69	7	Female	21	16	spider1.jpg	Spider	5	4441	10	636.996	Dot15	3991	8	542	92	6	6	279	1	279	1142	967.08
R055	NA	69	7	Female	21	17	scorpion3.jpg	Scorpion	1	3975	13	1203.97	Dot18	3199	9	948	99	5	6	282	1	282	1188	1054.22
R055	NA	69	7	Female	21	18	crab2.jpg	Crab	3	3930	14	710.304	Dot16	3513	12	493	115	5	5	417	2	312	1157	1015.68
R055	NA	69	7	Female	21	19	snake1.jpg	Snake	5	4458	12	1406.97	Dot01	3407	6	1359	171	7	7	360	1	360	1137	992.07
R055	NA	69	7	Female	21	20	crab3.jpg	Crab	1	4363	12	1459.4	Dot04	3264	4	1270	519	3	4	220	2	68	1166	1003.87
R055	NA	69	7	Female	21	21	spider4.jpg	Spider	4	3945	16	1785.6	Dot14	2657	9	1490	119	4	4	373	1	373	1207	1046.1
R055	NA	69	7	Female	21	22	snake2.jpg	Snake	3	3974	16	815.263	Dot19	1337	4	642	113	7	7	2422	10	235	1194	1004.45
R055	NA	69	7	Female	21	23	scorpion2.jpg	Scorpion	3	4371	11	1099.89	Dot02	3563	6	1014	100	5	6	237	1	237	1091	981.15
R055	NA	69	7	Female	21	24	snake5.jpg	Snake	2	3893	15	557.209	Dot09	842	2	522	358	7	7	2698	10	253	1082	944.84
R055	NA	69	7	Female	21	25	scorpion1.jpg	Scorpion	5	4363	12	731.957	Dot06	1430	2	707	104	7	5	2634	8	292	1042	957.05
R055	NA	69	7	Female	21	26	scorpion2.jpg	Scorpion	3	3935	21	939.083	Dot02	912	5	1186	118	5	6	2399	10	85	1227	1073.83
R055	NA	69	7	Female	21	27	snake4.jpg	Snake	4	4837	5	989.225	Dot10	4226	3	694	1462	7	7	425	1	425	1084	972.43
R055	NA	69	7	Female	21	28	scorpion4.jpg	Scorpion	4	4693	7	809.32	Dot11	4237	5	549	707	7	4	370	1	370	1104	931.07
R055	NA	69	7	Female	21	29	spider2.jpg	Spider	3	4598	9	1008.93	Dot05	3892	5	886	119	4	5	293	1	293	1031	865.31
R055	NA	69	7	Female	21	30	crab3.jpg	Crab	1	4477	8	719.892	Dot04	4037	5	573	723	3	4	306	1	306	1154	960.27
R055	NA	69	7	Female	21	31	spider1.jpg	Spider	5	4221	12	869.904	Dot15	3669	9	717	84	6	6	290	1	290	1084	928.88
R055	NA	69	7	Female	21	32	snake1.jpg	Snake	5	4418	14	1744.2	Dot01	3261	5	1520	107	7	7	305	2	269	1046	945.78
R055	NA	69	7	Female	21	33	scorpion3.jpg	Scorpion	1	4375	11	922.898	Dot18	3489	6	786	87	5	6	401	1	401	1036	898.56
R055	NA	69	7	Female	21	34	snake5.jpg	Snake	2	4625	8	633.56	Dot09	4130	6	376	118	7	7	328	1	328	955	858.53
R055	NA	69	7	Female	21	35	crab1.jpg	Crab	5	4325	10	1340.86	Dot20	3397	5	1130	483	4	4	264	1	264	1036	916.9
R055	NA	69	7	Female	21	36	scorpion5.jpg	Scorpion	2	4244	11	660.658	Dot13	3919	9	432	134	6	5	247	1	247	1063	953.69
R055	NA	69	7	Female	21	37	spider3.jpg	Spider	1	4607	8	1036.48	Dot03	3934	4	855	161	4	5	296	1	296	1000	913.33
R055	NA	69	7	Female	21	38	crab4.jpg	Crab	4	4589	10	879.228	Dot07	3966	6	803	93	5	5	330	2	286	1069	885.96
R055	NA	69	7	Female	21	39	crab2.jpg	Crab	3	4275	9	721.436	Dot16	3762	6	653	223	5	5	276	1	276	1080	931.28
R055	NA	69	7	Female	21	40	spider5.jpg	Spider	2	4645	8	526.768	Dot08	4120	5	421	111	5	6	283	1	283	1017	912.91
R055	NA	69	7	Female	21	41	snake3.jpg	Snake	1	4490	7	500.781	Dot17	4161	6	384	114	7	7	329	1	329	976	875.19
R055	NA	69	7	Female	21	42	scorpion1.jpg	Scorpion	5	4518	13	1533.79	Dot06	3375	6	1407	819	7	5	321	1	321	974	883.19
R055	NA	69	7	Female	21	43	crab5.jpg	Crab	2	4316	9	587.76	Dot12	3968	7	438	125	5	6	277	1	277	1115	989.13
R055	NA	69	7	Female	21	44	spider4.jpg	Spider	4	4517	8	1466.41	Dot14	3455	3	1291	148	4	4	476	2	331	1122	989.17
R055	NA	69	7	Female	21	45	snake2.jpg	Snake	3	4563	8	727.372	Dot19	4119	4	647	1320	7	7	70	1	70	1114	966.7
R056	17	35	12	Female	39	6	crab3.jpg	Crab	1	4424	16	1874.12	Dot04	3130	9	1570	221	1	1	494	3	114	1148	998.65
R056	17	35	12	Female	39	7	crab1.jpg	Crab	5	4113	14	2050.21	Dot20	2198	6	1573	975	1	1	675	2	525	1112	986.58
R056	17	35	12	Female	39	8	scorpion5.jpg	Scorpion	2	4294	15	1136.32	Dot13	3425	11	669	427	7	7	869	4	124	1133	995.82
R056	17	35	12	Female	39	9	spider3.jpg	Spider	1	2060	10	1831.5	Dot03	1385	4	1217	307	3	6	293	1	293	1062	979.67
R056	17	35	12	Female	39	10	crab2.jpg	Crab	3	3081	14	2591.98	Dot16	757	2	2438	436	1	1	910	3	283	1380	1109.35
R056	17	35	12	Female	39	11	spider2.jpg	Spider	3	1168	9	1447.12	Dot05	430	2	2005	159	3	6	303	4	117	1381	1131.26
R056	17	35	12	Female	39	12	scorpion2.jpg	Scorpion	3	1221	7	1663.14	Dot02	490	1	1280	490	6	7	285	3	21	1236	1145.47
R056	17	35	12	Female	39	13	crab5.jpg	Crab	2	3958	15	1882.23	Dot12	614	2	1696	289	1	1	2781	10	115	1060	935.39
R056	17	35	12	Female	39	14	scorpion3.jpg	Scorpion	1	2032	13	2774.23	Dot18	1164	6	3473	262	5	5	340	2	129	1307	1134.05
R056	17	35	12	Female	39	15	spider5.jpg	Spider	2	2475	7	883.95	Dot08	2190	5	356	319	5	7	285	2	29	1352	1058.4
R056	17	35	12	Female	39	16	snake5.jpg	Snake	2	3258	18	2103.97	Dot09	400	2	1527	256	7	7	435	4	22	1445	1136.17
R056	17	35	12	Female	39	17	snake1.jpg	Snake	5	3749	17	3562.36	Dot01	923	2	3403	303	7	7	817	4	140	1490	1235.1
R056	17	35	12	Female	39	18	spider4.jpg	Spider	4	2884	11	1551.79	Dot14	123	3	1439	53	6	5	270	3	91	1349	1206.95
R056	17	35	12	Female	39	19	scorpion1.jpg	Scorpion	5	4048	12	1430.24	Dot06	2479	5	1863	572	6	6	349	1	349	1248	1080.93
R056	17	35	12	Female	39	20	snake4.jpg	Snake	4	1702	8	1433.88	Dot10	541	2	1935	166	7	7	268	1	268	1259	1068.13
R056	17	35	12	Female	39	21	snake2.jpg	Snake	3	3504	18	1685.57	Dot19	2310	7	1789	630	7	5	285	2	151	1388	1219.42
R056	17	35	12	Female	39	22	scorpion4.jpg	Scorpion	4	3743	13	1851.69	Dot11	2566	7	1507	149	6	6	315	2	73	1157	1014.92
R056	17	35	12	Female	39	23	crab4.jpg	Crab	4	4089	17	825.9	Dot07	2114	8	539	187	1	1	1826	8	9	1127	981.12
R056	17	35	12	Female	39	24	spider1.jpg	Spider	5	4165	9	1149.51	Dot15	3309	6	1015	598	5	7	341	1	341	1169	974.11
R056	17	35	12	Female	39	25	snake3.jpg	Snake	1	2045	13	2482	Dot17	513	4	2880	121	7	7	293	2	51	1417	1171.08
R056	17	35	12	Female	39	26	crab4.jpg	Crab	4	4212	13	1342.01	Dot07	2803	7	531	269	1	1	1223	5	88	1142	981.69
R056	17	35	12	Female	39	27	scorpion4.jpg	Scorpion	4	4413	10	1359.61	Dot11	3278	5	1070	366	6	6	448	2	159	1063	936.45
R056	17	35	12	Female	39	28	spider1.jpg	Spider	5	4208	14	2098.39	Dot15	2612	6	1955	346	5	7	379	2	66	1096	955.93
R056	17	35	12	Female	39	29	scorpion5.jpg	Scorpion	2	4263	17	1766.17	Dot13	1389	4	1727	207	7	7	1717	7	19	1192	1009.08
R056	17	35	12	Female	39	30	snake1.jpg	Snake	5	4280	12	1886.3	Dot01	2901	5	1716	439	7	7	229	1	229	1077	973.93
R056	17	35	12	Female	39	31	snake3.jpg	Snake	1	3810	16	3185.78	Dot17	1313	4	3190	449	7	7	351	1	351	1173	1063.3
R056	17	35	12	Female	39	32	crab3.jpg	Crab	1	4179	15	2259.67	Dot04	626	3	2058	287	1	1	2132	7	319	1035	953.18
R056	17	35	12	Female	39	33	scorpion1.jpg	Scorpion	5	4280	12	1273.32	Dot06	3011	7	1092	290	6	6	337	1	337	1056	920.68
R056	17	35	12	Female	39	34	scorpion3.jpg	Scorpion	1	4394	15	2784.05	Dot18	1030	4	2733	372	5	5	1699	6	53	1233	1005.44
R056	17	35	12	Female	39	35	snake4.jpg	Snake	4	4309	13	1334.19	Dot10	3411	8	1159	94	7	7	0	0	0	1206	1039.27
R056	17	35	12	Female	39	36	snake5.jpg	Snake	2	4419	10	1216.56	Dot09	3499	7	1086	558	7	7	322	1	322	1176	1023.18
R056	17	35	12	Female	39	37	snake2.jpg	Snake	3	3336	13	3197.3	Dot19	1411	4	3018	93	7	5	300	1	300	1110	975.95
R056	17	35	12	Female	39	38	scorpion2.jpg	Scorpion	3	4347	14	1420.6	Dot02	1833	4	1351	344	6	7	1516	6	28	1145	946.14
R056	17	35	12	Female	39	39	spider4.jpg	Spider	4	4300	12	1176.24	Dot14	2893	5	1077	471	6	5	286	2	130	1055	951.45
R056	17	35	12	Female	39	40	crab5.jpg	Crab	2	4283	19	2176.58	Dot12	583	3	2111	281	1	1	2453	9	322	1022	862.74
R056	17	35	12	Female	39	41	spider2.jpg	Spider	3	3113	12	1165.67	Dot05	897	2	882	690	3	6	1563	6	171	1110	932.71
R056	17	35	12	Female	39	42	spider5.jpg	Spider	2	4216	12	820.241	Dot08	3235	8	476	320	5	7	981	4	262	1094	966.1
R056	17	35	12	Female	39	43	crab2.jpg	Crab	3	4317	14	2415.65	Dot16	2664	4	2085	124	1	1	290	2	61	1117	957.29
R056	17	35	12	Female	39	44	crab1.jpg	Crab	5	4114	17	1129.68	Dot20	1482	6	1975	225	1	1	257	1	257	1172	1002.95
R056	17	35	12	Female	39	45	spider3.jpg	Spider	1	4222	14	2267.54	Dot03	2058	5	1965	446	3	6	633	2	307	973	860.17
R058	1	51	7	Female	23	6	scorpion3.jpg	Scorpion	1	4866	16	1985.81	Dot18	2643	4	2228	1062	2	5	1329	4	491	1077	928.97
R058	1	51	7	Female	23	7	snake2.jpg	Snake	3	4887	6	1270.55	Dot19	4281	2	787	72	1	1	404	2	118	1063	946.31
R058	1	51	7	Female	23	8	spider4.jpg	Spider	4	4925	7	1057.84	Dot14	4474	3	578	129	3	5	254	2	56	999	862.7
R058	1	51	7	Female	23	9	spider3.jpg	Spider	1	4473	15	1663.46	Dot03	3387	8	1381	364	1	2	243	1	243	1055	889.56
R058	1	51	7	Female	23	10	crab4.jpg	Crab	4	4597	13	1510.83	Dot07	3652	6	1226	115	1	2	262	1	262	1007	858.95
R058	1	51	7	Female	23	11	scorpion1.jpg	Scorpion	5	4918	7	1300.78	Dot06	4287	4	758	123	4	6	325	1	325	947	816.02
R058	1	51	7	Female	23	12	scorpion5.jpg	Scorpion	2	4928	7	833.492	Dot13	4526	5	504	158	3	5	247	1	247	933	828.69
R058	1	51	7	Female	23	13	crab3.jpg	Crab	1	4785	10	1112.17	Dot04	4076	4	920	1305	1	2	230	2	31	986	841.78
R058	1	51	7	Female	23	14	scorpion4.jpg	Scorpion	4	4501	16	1822.43	Dot11	3396	5	1537	183	4	5	312	3	15	995	858.45
R058	1	51	7	Female	23	15	spider5.jpg	Spider	2	4727	12	1712.78	Dot08	3730	5	1296	210	2	2	285	1	285	966	845.45
R058	1	51	7	Female	23	16	crab2.jpg	Crab	3	4656	11	1731.69	Dot16	3552	4	1387	153	1	1	272	1	272	927	801.59
R058	1	51	7	Female	23	17	snake3.jpg	Snake	1	4464	21	2312.08	Dot17	2988	8	2016	184	1	1	345	3	48	994	862.92
R058	1	51	7	Female	23	18	crab5.jpg	Crab	2	4634	12	1966.32	Dot12	3541	4	1488	89	1	2	264	1	264	936	818.02
R058	1	51	7	Female	23	19	snake5.jpg	Snake	2	4934	8	935.029	Dot09	4560	5	470	164	1	1	263	2	34	924	802.63
R058	1	51	7	Female	23	20	spider2.jpg	Spider	3	4965	5	819.332	Dot05	4515	3	530	1909	2	5	268	1	268	884	784.56
R058	1	51	7	Female	23	21	scorpion2.jpg	Scorpion	3	4545	13	1747.56	Dot02	3525	5	1415	189	3	5	272	1	272	920	798.74
R058	1	51	7	Female	23	22	snake4.jpg	Snake	4	4912	7	1169	Dot10	4424	2	642	75	1	1	275	3	66	864	778.05
R058	1	51	7	Female	23	23	spider1.jpg	Spider	5	4704	13	1843.91	Dot15	3684	5	1338	142	1	1	232	3	29	975	860.01
R058	1	51	7	Female	23	24	snake1.jpg	Snake	5	4789	10	1409.97	Dot01	3963	4	1079	253	1	1	206	1	206	907	797.42
R058	1	51	7	Female	23	25	crab1.jpg	Crab	5	4445	13	2145.23	Dot20	3145	4	1759	1501	1	2	299	1	299	956	832.17
R058	1	51	7	Female	23	26	spider4.jpg	Spider	4	4939	7	983.102	Dot14	4495	3	563	227	3	5	259	2	58	920	836.63
R058	1	51	7	Female	23	27	crab5.jpg	Crab	2	4834	8	1371.23	Dot12	4197	5	509	118	1	2	363	1	363	841	757.42
R058	1	51	7	Female	23	28	snake5.jpg	Snake	2	4850	6	957.917	Dot09	4480	3	440	1184	1	1	260	2	29	858	772.5
R058	1	51	7	Female	23	29	scorpion5.jpg	Scorpion	2	4991	6	751.484	Dot13	4755	4	299	114	3	5	236	2	53	965	875.61
R058	1	51	7	Female	23	30	crab4.jpg	Crab	4	4713	14	1284.12	Dot07	4036	9	812	147	1	2	212	1	212	879	764.23
R058	1	51	7	Female	23	31	crab3.jpg	Crab	1	4884	8	921.487	Dot04	4461	4	549	1295	1	2	224	2	16	877	781.96
R058	1	51	7	Female	23	32	crab1.jpg	Crab	5	4777	11	1578.74	Dot20	3867	5	1162	132	1	2	276	2	92	907	815.8
R058	1	51	7	Female	23	33	spider5.jpg	Spider	2	4926	9	826.022	Dot08	4531	7	465	173	2	2	395	2	134	914	811.22
R058	1	51	7	Female	23	34	snake4.jpg	Snake	4	4746	10	1200.03	Dot10	4304	6	572	1224	1	1	255	2	125	803	738.08
R058	1	51	7	Female	23	35	snake2.jpg	Snake	3	4548	17	2306.35	Dot19	3186	6	1807	95	1	1	253	2	120	956	846.9
R058	1	51	7	Female	23	36	snake3.jpg	Snake	1	4536	16	2089.33	Dot17	3204	6	1784	111	1	1	205	2	96	986	870.27
R058	1	51	7	Female	23	37	scorpion4.jpg	Scorpion	4	4753	13	1589.66	Dot11	3766	6	1247	131	4	5	400	3	38	861	749.85
R058	1	51	7	Female	23	38	scorpion2.jpg	Scorpion	3	4669	11	1448.94	Dot02	3778	3	1167	211	3	5	325	3	29	850	738.41
R058	1	51	7	Female	23	39	crab2.jpg	Crab	3	4516	15	1617.95	Dot16	3595	6	1301	133	1	1	241	2	19	920	797.49
R058	1	51	7	Female	23	40	scorpion1.jpg	Scorpion	5	4845	11	1096.68	Dot06	4245	6	754	161	4	6	310	2	136	821	753.03
R058	1	51	7	Female	23	41	spider2.jpg	Spider	3	4787	12	995.58	Dot05	4133	8	650	154	2	5	465	2	311	873	802.11
R058	1	51	7	Female	23	42	scorpion3.jpg	Scorpion	1	4688	12	2001.23	Dot18	3464	3	1587	99	2	5	294	2	136	897	798.5
R058	1	51	7	Female	23	43	spider3.jpg	Spider	1	4645	13	1013.9	Dot03	4122	9	677	181	1	2	246	2	49	810	687.89
[truncated: 2,202 more rows]

## Sheet: Figure S1
Figure S1. Histograms for the number of fixations on the distractor animal seperately for each type of distractor animal.

## Sheet: Figure S2
Figure S2. Boxplots for the number of fixations on the distractor animal for each type of distractor animal. Note than only subset of cases with values greater than 1 was used for this figure.
